# Supplementary material for: Does social context impact metacognition? Evidence from stereotype threat in a visual search task
Source: PLoS One. 2019 Apr 15;14(4):e0215050. doi: 10.1371/journal.pone.0215050 (PMC6464175; doi:10.1371/journal.pone.0215050)
Supplement: S2 File — Experimental data. (CSV) [file pone.0215050.s002.csv]

subID	subX	subG	etudes	resp	respTime	snsi	conf	RTsnsi	RTconf	setsize	targettype	resptype	fixdur	frame	respQ1	respQ2	respQ3	respQ4
101	F	2	1	1	97.023	0.24653	0.97153	4.3288	11.1406	8	1	1	0.80783	N	0.75	0.50139	1	0.75
101	F	2	1	1	32.2662	0.5125	0.97639	3.4414	4.4341	8	2	1	1.0877	N	0.75	0.50139	1	0.75
101	F	2	1	2	3.6559	0.35417	0.96389	4.2786	2.4882	20	2	2	0.48604	N	0.75	0.50139	1	0.75
101	F	2	1	2	2.377	0.15208	0.94514	2.3141	2.3191	20	1	2	0.56017	N	0.75	0.50139	1	0.75
101	F	2	1	1	1.6971	0.14653	0.95972	3.6261	2.91	20	1	1	0.86246	N	0.75	0.50139	1	0.75
101	F	2	1	2	2.7421	0.42778	0.93611	1.9162	2.3047	14	2	2	0.92652	N	0.75	0.50139	1	0.75
101	F	2	1	2	1.8836	0.37708	0.94306	1.9056	2.4175	8	2	2	0.7899	N	0.75	0.50139	1	0.75
101	F	2	1	1	1.6214	0.14306	0.95278	3.0647	2.3234	14	2	1	0.45475	N	0.75	0.50139	1	0.75
101	F	2	1	2	2.3746	0.37917	0.97917	3.1096	3.1825	8	1	2	0.93487	N	0.75	0.50139	1	0.75
101	F	2	1	1	1.4402	0.11042	0.93472	2.7105	2.1729	20	2	1	0.59576	N	0.75	0.50139	1	0.75
101	F	2	1	2	2.7698	0.14583	0.94861	6.7834	3.7326	14	1	2	1.0755	N	0.75	0.50139	1	0.75
101	F	2	1	1	2.0032	0.28125	0.97708	4.3875	3.58	14	1	1	0.85608	N	0.75	0.50139	1	0.75
101	F	2	1	1	1.5595	0.14514	0.93472	3.3142	2.2469	20	1	1	0.54817	N	0.75	0.50139	1	0.75
101	F	2	1	2	1.3547	0.24931	0.97431	1.688	2.9629	8	1	2	0.63535	N	0.75	0.50139	1	0.75
101	F	2	1	2	1.168	0.22222	0.95069	4.3628	2.0521	14	1	2	0.602	N	0.75	0.50139	1	0.75
101	F	2	1	1	1.0178	0.12292	0.94167	3.7552	1.665	8	1	1	1.0449	N	0.75	0.50139	1	0.75
101	F	2	1	1	1.9337	0.15486	0.95833	1.8935	2.0682	20	2	1	0.66579	N	0.75	0.50139	1	0.75
101	F	2	1	2	1.4907	0.095139	0.97847	3.397	2.1786	20	2	2	0.56061	N	0.75	0.50139	1	0.75
101	F	2	1	2	1.8382	0.21528	0.95278	2.8572	3.1426	14	2	2	0.5491	N	0.75	0.50139	1	0.75
101	F	2	1	1	1.1113	0.21042	0.98889	2.6754	1.5743	14	1	1	0.93298	N	0.75	0.50139	1	0.75
101	F	2	1	1	0.78265	0.14514	-999	2.4797	NaN	20	1	2	0.62005	N	0.75	0.50139	1	0.75
101	F	2	1	1	2.0515	0.21875	0.051389	2.0026	3.959	14	2	1	0.57583	N	0.75	0.50139	1	0.75
101	F	2	1	2	1.1808	0.24653	0.96319	2.8348	1.7073	8	2	2	0.92512	N	0.75	0.50139	1	0.75
101	F	2	1	1	1.8333	0.37431	0.98542	4.5348	1.7895	8	2	1	0.92208	N	0.75	0.50139	1	0.75
101	F	2	1	1	0.85677	0.25139	0.975	1.486	2.5781	8	2	1	0.93674	G	0.75	0.50139	1	0.75
101	F	2	1	1	1.8199	0.19653	0.96319	1.523	1.8685	20	2	1	1.0361	G	0.75	0.50139	1	0.75
101	F	2	1	1	1.0978	0.2125	0.97847	1.8051	1.8067	14	1	1	0.99402	G	0.75	0.50139	1	0.75
101	F	2	1	2	0.90901	0.21597	0.98542	3.9301	1.9262	14	2	2	0.83097	G	0.75	0.50139	1	0.75
101	F	2	1	1	1.0256	0.14236	-999	2.413	NaN	14	1	2	1.0235	G	0.75	0.50139	1	0.75
101	F	2	1	1	1.0868	0.13472	0.96111	2.7122	1.7871	14	2	1	0.52304	G	0.75	0.50139	1	0.75
101	F	2	1	2	1.0841	0.20208	0.95972	1.4535	1.9635	20	1	2	0.92825	G	0.75	0.50139	1	0.75
101	F	2	1	1	1.4212	0.20625	0.96389	2.797	2.0569	20	1	1	0.58284	G	0.75	0.50139	1	0.75
101	F	2	1	2	1.0881	0.25278	0.94028	2.9775	1.5221	8	1	2	0.54746	G	0.75	0.50139	1	0.75
101	F	2	1	2	2.1562	0.20069	0.027083	2.0957	2.5965	20	2	2	0.84097	G	0.75	0.50139	1	0.75
101	F	2	1	1	0.9034	0.13056	0.97361	1.6164	1.8032	8	1	1	0.71759	G	0.75	0.50139	1	0.75
101	F	2	1	2	0.8096	0.23889	0.94583	1.3955	1.7974	8	2	2	0.71048	G	0.75	0.50139	1	0.75
101	F	2	1	1	0.92126	0.25347	0.94514	1.6285	2.4686	8	2	1	1.0672	G	0.75	0.50139	1	0.75
101	F	2	1	2	0.85807	0.13264	0.99583	2.9349	1.8567	8	2	2	0.66988	G	0.75	0.50139	1	0.75
101	F	2	1	2	0.95837	0.15069	0.98819	1.3772	2.2876	20	2	2	0.5662	G	0.75	0.50139	1	0.75
101	F	2	1	1	1.2485	0.20903	-999	2.1299	NaN	14	1	2	0.47991	G	0.75	0.50139	1	0.75
101	F	2	1	1	1.849	0.20417	0.97222	2.116	1.6769	20	1	1	0.53632	G	0.75	0.50139	1	0.75
101	F	2	1	2	0.72855	0.15486	0.975	1.9104	1.8451	20	1	2	0.6671	G	0.75	0.50139	1	0.75
101	F	2	1	1	1.8979	0.14861	0.98333	1.3951	2.0566	20	2	1	1.0853	G	0.75	0.50139	1	0.75
101	F	2	1	2	0.6957	0.21736	-999	1.8965	NaN	14	2	1	0.74582	G	0.75	0.50139	1	0.75
101	F	2	1	2	0.79745	0.14583	0.98958	3.1803	2.2017	14	2	2	0.61329	G	0.75	0.50139	1	0.75
101	F	2	1	1	0.95212	0.24722	0.95972	1.4408	2.0625	8	1	1	0.87856	G	0.75	0.50139	1	0.75
101	F	2	1	1	0.85789	0.14583	0.95347	2.103	2.2677	14	1	1	0.41118	G	0.75	0.50139	1	0.75
101	F	2	1	2	0.89327	0.37778	0.96944	0.83102	2.5599	8	1	2	0.70135	G	0.75	0.50139	1	0.75
101	F	2	1	2	0.70221	0.24167	0.975	3.1618	1.8968	8	1	2	0.58259	G	0.75	0.50139	1	0.75
101	F	2	1	1	1.8398	0.14722	0.97708	2.5086	1.9567	20	2	1	0.91259	G	0.75	0.50139	1	0.75
101	F	2	1	1	0.70129	0.099306	0.97222	2.1163	1.94	20	1	1	0.55174	G	0.75	0.50139	1	0.75
101	F	2	1	2	0.80172	0.22083	0.9625	1.0892	1.6707	14	2	2	1.0587	G	0.75	0.50139	1	0.75
101	F	2	1	1	0.76473	0.14167	-999	1.596	NaN	20	1	2	0.70842	G	0.75	0.50139	1	0.75
101	F	2	1	2	0.92991	0.13819	0.93681	0.98896	2.0905	14	1	2	0.90342	G	0.75	0.50139	1	0.75
101	F	2	1	2	1.1828	0.12222	0.97917	0.96999	1.8316	8	2	2	0.51338	G	0.75	0.50139	1	0.75
101	F	2	1	2	1.4585	0.10417	0.98611	2.4768	1.958	20	2	2	0.93059	G	0.75	0.50139	1	0.75
101	F	2	1	1	1.2234	0.21042	0.95764	2.012	1.6113	14	2	1	0.52634	G	0.75	0.50139	1	0.75
101	F	2	1	1	0.98462	0.14514	0.96806	2.8919	2.2555	14	1	1	1.0853	G	0.75	0.50139	1	0.75
101	F	2	1	1	0.62327	0.37569	0.96111	1.3241	2.5691	8	1	1	0.77476	G	0.75	0.50139	1	0.75
101	F	2	1	1	1.1472	0.37014	0.94375	2.0907	2.3315	8	2	1	0.50824	G	0.75	0.50139	1	0.75
101	F	2	1	2	0.85159	0.14375	0.94444	2.6789	1.837	14	1	2	1.0908	G	0.75	0.50139	1	0.75
101	F	2	1	2	0.85641	0.25486	0.97292	1.3848	3.067	8	2	2	1.0694	G	0.75	0.50139	1	0.75
101	F	2	1	1	0.89961	0.25069	0.96597	1.7972	1.6756	8	2	1	0.81561	G	0.75	0.50139	1	0.75
101	F	2	1	2	1.6319	0.20139	0.95417	2.4571	1.5764	20	2	2	0.84295	G	0.75	0.50139	1	0.75
101	F	2	1	2	1.5756	0.20625	0.94375	1.7279	2.3493	14	2	2	0.43161	G	0.75	0.50139	1	0.75
101	F	2	1	1	0.90357	0.25	0.99028	1.6319	2.0597	8	1	1	0.9784	G	0.75	0.50139	1	0.75
101	F	2	1	1	1.1712	0.28819	0.94097	1.6401	1.8329	14	2	1	0.46147	G	0.75	0.50139	1	0.75
101	F	2	1	1	1.0032	0.13819	0.97222	1.9793	2.2021	14	1	1	0.80431	G	0.75	0.50139	1	0.75
101	F	2	1	2	3.012	0.24514	0.96111	1.9072	1.9364	8	1	2	0.83356	G	0.75	0.50139	1	0.75
101	F	2	1	1	0.7081	0.14792	0.9375	1.4567	1.5133	20	1	1	0.98996	G	0.75	0.50139	1	0.75
101	F	2	1	2	1.1321	0.095139	0.93958	1.7644	2.707	20	1	2	0.57394	G	0.75	0.50139	1	0.75
101	F	2	1	1	1.7755	0.093056	0.98194	2.3253	1.5475	20	2	1	1.0899	G	0.75	0.50139	1	0.75
101	F	2	1	2	0.89113	0.14306	0.95903	1.2977	1.825	14	1	2	0.78318	G	0.75	0.50139	1	0.75
101	F	2	1	2	1.0374	0.092361	0.94375	1.1782	1.6154	20	1	2	0.91844	G	0.75	0.50139	1	0.75
101	F	2	1	2	1.3905	0.12917	0.97847	1.4766	1.6751	14	2	2	0.60768	G	0.75	0.50139	1	0.75
101	F	2	1	2	0.67447	0.12569	0.96389	1.1957	1.7432	8	2	2	0.63281	G	0.75	0.50139	1	0.75
101	F	2	1	1	0.70571	0.15278	0.98333	1.8151	1.5035	20	1	1	0.5426	G	0.75	0.50139	1	0.75
101	F	2	1	1	2.6013	0.24236	0.045139	2.555	2.4241	20	2	2	0.85364	G	0.75	0.50139	1	0.75
101	F	2	1	2	0.7794	0.25	0.98542	1.974	1.8343	8	1	2	0.70217	G	0.75	0.50139	1	0.75
101	F	2	1	2	1.3089	0.24444	-999	1.6975	NaN	8	2	1	0.58765	G	0.75	0.50139	1	0.75
101	F	2	1	1	1.2184	0.21181	0.97986	1.8279	2.1592	14	1	1	0.82693	G	0.75	0.50139	1	0.75
101	F	2	1	1	1.8939	0.21597	0.4875	1.9625	4.0811	14	2	1	1.0696	G	0.75	0.50139	1	0.75
101	F	2	1	2	2.2805	0.24444	0.040278	1.5803	2.7638	20	2	1	0.49882	G	0.75	0.50139	1	0.75
101	F	2	1	1	0.83799	0.25139	0.97569	1.1833	2.2742	8	1	1	1.0455	G	0.75	0.50139	1	0.75
101	F	2	1	2	1.9295	0.36875	0.96597	1.7259	2.0296	8	2	2	0.43845	G	0.75	0.50139	1	0.75
101	F	2	1	1	1.0405	0.14444	0.95417	1.4192	1.9315	14	1	1	1.0241	G	0.75	0.50139	1	0.75
101	F	2	1	2	1.707	0.19444	0.50139	1.3656	2.3883	20	2	1	0.52924	G	0.75	0.50139	1	0.75
101	F	2	1	1	0.84597	0.15069	0.97431	3.0245	2.5218	20	1	1	0.81451	G	0.75	0.50139	1	0.75
101	F	2	1	2	1.1563	0.24931	0.95625	1.5556	2.3516	8	1	2	1.0563	G	0.75	0.50139	1	0.75
101	F	2	1	2	0.76224	0.14028	0.96667	1.2657	1.5458	14	1	2	0.89714	G	0.75	0.50139	1	0.75
101	F	2	1	1	0.87075	0.21667	0.94097	1.3762	2.1367	14	2	1	0.82765	G	0.75	0.50139	1	0.75
101	F	2	1	2	0.73835	0.25	-999	0.93113	NaN	8	2	1	0.74638	G	0.75	0.50139	1	0.75
101	F	2	1	1	1.1869	0.25278	0.95556	1.7781	1.7849	8	1	1	0.48132	G	0.75	0.50139	1	0.75
101	F	2	1	2	1.3617	0.35903	0.95278	1.5547	1.2151	14	2	2	0.94536	G	0.75	0.50139	1	0.75
101	F	2	1	2	1.2837	0.20069	0.96806	2.0222	1.3182	20	1	2	0.74596	G	0.75	0.50139	1	0.75
101	F	2	1	2	1.8927	0.24583	0.97014	1.6369	1.7089	20	2	2	0.44346	G	0.75	0.50139	1	0.75
101	F	2	1	2	0.93127	0.21181	0.98889	2.1304	1.8307	14	1	2	0.48054	G	0.75	0.50139	1	0.75
101	F	2	1	2	1.2868	0.19653	0.975	1.2583	1.5863	20	2	2	0.93576	G	0.75	0.50139	1	0.75
101	F	2	1	2	1.9662	0.26181	0.95833	1.3422	1.6173	8	2	2	0.63425	G	0.75	0.50139	1	0.75
101	F	2	1	1	1.1425	0.13611	0.9875	1.3395	2.0589	14	2	1	0.84443	G	0.75	0.50139	1	0.75
101	F	2	1	1	1.2919	0.14583	0.96042	1.3211	1.9944	20	1	1	0.44049	G	0.75	0.50139	1	0.75
101	F	2	1	2	0.89479	0.15069	0.94514	1.1798	1.9282	14	2	2	0.73982	G	0.75	0.50139	1	0.75
101	F	2	1	1	1.322	0.14792	0.97014	2.3066	1.7723	20	2	1	0.67372	G	0.75	0.50139	1	0.75
101	F	2	1	1	0.74985	0.25208	0.97708	1.8612	1.7718	8	2	1	0.55598	G	0.75	0.50139	1	0.75
101	F	2	1	1	0.97358	0.25	0.9625	1.3649	1.7626	8	1	1	0.78703	G	0.75	0.50139	1	0.75
101	F	2	1	1	0.77641	0.13819	0.95625	1.8871	1.6609	14	1	1	0.5213	G	0.75	0.50139	1	0.75
101	F	2	1	2	1.2113	0.24583	0.92639	0.98775	1.5555	8	1	2	0.42404	G	0.75	0.50139	1	0.75
101	F	2	1	2	1.2539	0.21528	0.95278	0.97866	1.7738	20	1	2	0.5068	G	0.75	0.50139	1	0.75
101	F	2	1	2	0.92222	0.49583	0.97569	1.4195	1.4967	8	1	2	0.66509	G	0.75	0.50139	1	0.75
101	F	2	1	2	0.67296	0.23125	0.97292	1.1033	1.7282	14	1	2	0.90287	G	0.75	0.50139	1	0.75
101	F	2	1	1	2.534	0.20139	0.475	1.3201	1.8318	20	2	1	0.88431	G	0.75	0.50139	1	0.75
101	F	2	1	2	0.8064	0.20903	0.95903	1.3268	1.8095	14	2	2	0.84414	G	0.75	0.50139	1	0.75
101	F	2	1	1	0.93839	0.095139	0.94722	1.6037	1.5851	20	1	1	0.47406	G	0.75	0.50139	1	0.75
101	F	2	1	2	1.1251	0.24444	0.98056	1.0957	1.3898	8	2	2	0.53303	G	0.75	0.50139	1	0.75
101	F	2	1	2	1.193	0.22431	-999	1.18	NaN	14	2	1	0.6224	G	0.75	0.50139	1	0.75
101	F	2	1	1	0.93773	0.38264	0.94306	1.7436	1.697	8	2	1	0.82902	G	0.75	0.50139	1	0.75
101	F	2	1	1	0.83122	0.14514	0.9375	1.3237	1.504	14	1	1	0.94112	G	0.75	0.50139	1	0.75
101	F	2	1	1	0.71245	0.25694	0.91319	0.99288	1.535	8	1	1	0.71035	G	0.75	0.50139	1	0.75
101	F	2	1	2	1.5418	0.24444	0.87639	1.0602	1.5018	20	2	2	0.83432	G	0.75	0.50139	1	0.75
101	F	2	1	2	1.0599	0.20486	0.94375	2.2254	2.7536	20	1	2	0.53579	G	0.75	0.50139	1	0.75
101	F	2	1	1	0.79413	0.25069	0.97639	1.0041	2.3557	8	1	1	0.97451	G	0.75	0.50139	1	0.75
101	F	2	1	1	1.3647	0.12847	0.93125	2.2645	1.4488	14	2	1	0.49409	G	0.75	0.50139	1	0.75
101	F	2	1	1	0.78434	0.15486	0.95972	1.0774	1.7806	20	1	1	0.99726	G	0.75	0.50139	1	0.75
101	F	2	1	2	0.94976	0.13681	0.94236	1.2066	1.8822	20	1	2	0.82791	G	0.75	0.50139	1	0.75
101	F	2	1	2	0.65275	0.1375	0.97431	1.2266	1.6158	14	1	2	0.64055	G	0.75	0.50139	1	0.75
101	F	2	1	2	1.0299	0.50903	0.95208	1.7422	1.5661	8	2	2	1.0406	G	0.75	0.50139	1	0.75
101	F	2	1	2	1.0681	0.16389	0.98056	0.75074	1.6677	20	2	2	0.66193	G	0.75	0.50139	1	0.75
101	F	2	1	1	0.92068	0.21944	0.89375	0.98596	1.1909	14	1	1	0.66009	G	0.75	0.50139	1	0.75
101	F	2	1	2	0.8037	0.14375	0.98542	1.6692	1.2898	14	2	2	0.59586	G	0.75	0.50139	1	0.75
101	F	2	1	1	1.2849	0.24097	0.91597	1.2402	1.3727	8	2	1	0.4483	G	0.75	0.50139	1	0.75
101	F	2	1	2	1.3005	0.37569	0.91806	0.84865	1.4086	8	1	2	0.90441	G	0.75	0.50139	1	0.75
101	F	2	1	2	2.159	0.26389	0.49167	1.1824	1.38	20	2	1	0.75584	G	0.75	0.50139	1	0.75
101	F	2	1	2	0.78545	0.25278	0.94097	1.0083	1.3699	8	1	2	0.74025	G	0.75	0.50139	1	0.75
101	F	2	1	2	0.6689	0.047222	0.88889	0.95055	1.1283	20	1	2	0.4774	G	0.75	0.50139	1	0.75
101	F	2	1	2	0.58997	0.14306	0.99583	1.4227	1.6138	14	1	2	0.63941	G	0.75	0.50139	1	0.75
101	F	2	1	1	1.3778	0.14375	0.89653	0.88025	1.7456	20	2	1	0.92192	G	0.75	0.50139	1	0.75
101	F	2	1	1	1.5903	0.62986	0.99792	1.6205	1.5259	8	1	1	0.78606	G	0.75	0.50139	1	0.75
101	F	2	1	2	1.5332	0.28681	0.96458	0.96136	1.8921	14	2	2	0.63203	G	0.75	0.50139	1	0.75
101	F	2	1	1	0.98141	0.14514	0.97014	1.1791	1.6305	20	1	1	0.96174	G	0.75	0.50139	1	0.75
101	F	2	1	2	0.95777	0.28472	-999	1.9296	NaN	14	2	1	0.66313	G	0.75	0.50139	1	0.75
101	F	2	1	2	1.2075	0.15278	0.92986	1.2523	1.0747	20	2	2	0.54033	G	0.75	0.50139	1	0.75
101	F	2	1	2	2.0293	0.25556	0.95625	1.0567	1.4204	8	2	2	1.0336	G	0.75	0.50139	1	0.75
101	F	2	1	1	0.90642	0.21667	0.91319	0.94098	1.271	14	1	1	0.43111	G	0.75	0.50139	1	0.75
101	F	2	1	2	0.6691	0.37083	-999	2.9468	NaN	8	2	1	0.83197	G	0.75	0.50139	1	0.75
101	F	2	1	1	1.9335	0.50694	0.95694	1.7121	2.4072	8	2	1	0.91568	G	0.75	0.50139	1	0.75
101	F	2	1	2	1.6826	0.21597	-999	1.0468	NaN	14	2	1	0.57546	G	0.75	0.50139	1	0.75
101	F	2	1	1	0.8786	0.19583	0.90417	1.0624	2.9283	20	2	1	0.45986	G	0.75	0.50139	1	0.75
101	F	2	1	1	0.73169	0.25903	0.975	1.4805	3.6543	8	1	1	0.82073	G	0.75	0.50139	1	0.75
101	F	2	1	2	0.95032	0.14444	0.92639	1.2076	1.6116	14	1	2	0.67866	G	0.75	0.50139	1	0.75
101	F	2	1	2	1.2017	0.19583	0.97917	1.1355	1.6996	20	2	2	0.8754	G	0.75	0.50139	1	0.75
101	F	2	1	2	1.2893	0.19861	0.96111	1.6198	1.5399	14	2	2	1.0197	G	0.75	0.50139	1	0.75
101	F	2	1	2	0.65369	0.15	-999	1.5626	NaN	20	1	1	0.43573	G	0.75	0.50139	1	0.75
101	F	2	1	2	1.255	0.24444	0.96597	0.95059	2.0926	8	2	2	0.71417	G	0.75	0.50139	1	0.75
101	F	2	1	2	0.98909	0.24653	0.98958	1.3114	1.4418	8	1	2	0.50139	G	0.75	0.50139	1	0.75
101	F	2	1	1	0.82196	0.21806	0.96944	1.7331	2.1102	14	1	1	0.8914	G	0.75	0.50139	1	0.75
101	F	2	1	2	0.91119	0.19583	0.92431	0.97409	1.344	20	1	2	1.0156	G	0.75	0.50139	1	0.75
101	F	2	1	2	2.1946	0.14375	0.62778	1.4221	2.0246	20	2	2	0.80417	G	0.75	0.50139	1	0.75
101	F	2	1	1	0.82589	0.25625	0.94236	0.96972	1.7178	8	1	1	0.95423	G	0.75	0.50139	1	0.75
101	F	2	1	1	1.5956	0.125	0.96042	2.8174	3.2819	20	2	1	0.60907	G	0.75	0.50139	1	0.75
101	F	2	1	2	1.0109	0.25069	0.97361	1.5263	1.5186	8	2	2	0.59432	G	0.75	0.50139	1	0.75
101	F	2	1	2	1.039	0.24792	0.96597	1.1141	1.1759	8	1	2	0.6264	G	0.75	0.50139	1	0.75
101	F	2	1	2	0.81745	0.18542	1	1.2769	1.3763	20	1	2	0.90732	G	0.75	0.50139	1	0.75
101	F	2	1	1	0.88467	0.19583	0.97986	1.1469	1.5559	20	1	1	0.5735	G	0.75	0.50139	1	0.75
101	F	2	1	1	0.97378	0.24583	0.93194	1.5567	1.8635	8	2	1	0.69466	G	0.75	0.50139	1	0.75
101	F	2	1	1	1.8077	0.28125	0.31458	2.4821	3.0878	14	2	2	0.48043	G	0.75	0.50139	1	0.75
101	F	2	1	2	0.81459	0.20417	0.97292	1.232	1.7215	14	1	2	1.0526	G	0.75	0.50139	1	0.75
101	F	2	1	1	0.88676	0.14722	0.96389	1.6986	2.5953	14	1	1	0.54972	G	0.75	0.50139	1	0.75
101	F	2	1	1	2.0152	0.27569	0.16944	1.828	2.5571	14	2	1	0.73283	G	0.75	0.50139	1	0.75
101	F	2	1	1	0.79628	0.14514	0.88264	1.0095	1.5657	8	2	1	0.52927	G	0.75	0.50139	1	0.75
101	F	2	1	2	1.3217	0.21528	0.92361	1.1513	1.4584	14	2	2	1.0761	G	0.75	0.50139	1	0.75
101	F	2	1	2	1.1526	0.19236	0.96944	1.0122	1.3134	20	2	2	0.86583	G	0.75	0.50139	1	0.75
101	F	2	1	2	1.1061	0.19861	0.97361	0.85551	1.3662	20	1	2	0.98816	G	0.75	0.50139	1	0.75
101	F	2	1	1	1.064	0.19653	0.96667	1.2431	1.9791	20	1	1	1.0753	G	0.75	0.50139	1	0.75
101	F	2	1	1	2.4181	0.26111	0.24306	0.87076	1.9166	20	2	1	0.74535	G	0.75	0.50139	1	0.75
101	F	2	1	1	1.5207	0.20903	0.93264	1.0106	1.7564	14	2	1	0.64225	G	0.75	0.50139	1	0.75
101	F	2	1	2	0.55749	0.25486	0.95972	0.70833	1.6393	8	2	2	0.91021	G	0.75	0.50139	1	0.75
101	F	2	1	1	0.66785	0.25417	0.95417	1.2814	2.0862	8	1	1	0.74414	G	0.75	0.50139	1	0.75
101	F	2	1	1	1.0963	0.21181	0.92778	0.94237	1.7724	14	1	1	0.7971	G	0.75	0.50139	1	0.75
101	F	2	1	2	0.74912	0.35556	0.98194	0.8766	1.8722	14	1	2	0.50932	G	0.75	0.50139	1	0.75
101	F	2	1	2	0.57686	0.37986	0.93333	1.5944	1.7293	8	1	2	1.0778	G	0.75	0.50139	1	0.75
101	F	2	1	2	1.2118	0.35486	0.95486	0.93456	2.0326	14	2	2	0.81216	G	0.75	0.50139	1	0.75
101	F	2	1	2	0.79028	0.37847	0.95694	0.94358	1.6206	8	1	2	0.50138	G	0.75	0.50139	1	0.75
101	F	2	1	1	1.9144	0.20208	0.94583	1.1741	1.7964	20	2	2	0.42676	G	0.75	0.50139	1	0.75
101	F	2	1	2	0.58743	0.14514	-999	3.0791	NaN	14	1	1	0.88637	G	0.75	0.50139	1	0.75
101	F	2	1	2	0.80523	0.21319	0.94236	1.6713	1.8884	14	1	2	0.50884	G	0.75	0.50139	1	0.75
101	F	2	1	2	0.68237	0.20208	0.90833	2.4737	1.6444	20	1	2	1.0031	G	0.75	0.50139	1	0.75
101	F	2	1	1	1.0586	0.24583	0.9375	1.0184	2.0849	8	2	1	1.0832	G	0.75	0.50139	1	0.75
101	F	2	1	2	0.83743	0.37361	0.95139	0.98117	1.5718	8	2	2	0.9819	G	0.75	0.50139	1	0.75
101	F	2	1	1	2.701	0.27708	0.03125	1.463	3.0675	14	2	1	0.75202	G	0.75	0.50139	1	0.75
101	F	2	1	1	0.95264	0.14861	0.92292	1.0625	2.1521	20	1	1	0.88788	G	0.75	0.50139	1	0.75
101	F	2	1	1	0.77613	0.50625	0.95833	2.4829	2.2862	8	1	1	1.0866	G	0.75	0.50139	1	0.75
101	F	2	1	1	1.526	0.30972	0.95278	2.7508	1.9417	20	2	1	0.78181	G	0.75	0.50139	1	0.75
101	F	2	1	2	0.89325	0.20069	0.95903	1.7985	1.637	20	2	2	0.74047	G	0.75	0.50139	1	0.75
101	F	2	1	1	1.6439	0.21042	0.96944	1.451	1.9503	14	2	1	0.95156	G	0.75	0.50139	1	0.75
101	F	2	1	2	1.7545	0.21458	0.93264	1.1412	1.5432	14	2	2	1.0566	G	0.75	0.50139	1	0.75
101	F	2	1	2	0.76797	0.24236	0.98472	1.4997	1.5491	8	1	2	1.0229	G	0.75	0.50139	1	0.75
101	F	2	1	2	2.2039	0.19375	-999	1.3794	NaN	20	2	1	0.64177	G	0.75	0.50139	1	0.75
101	F	2	1	2	0.69013	0.24583	0.93889	1.53	1.5166	8	2	2	0.59695	G	0.75	0.50139	1	0.75
101	F	2	1	2	0.82938	0.28194	0.92986	2.8359	2.1728	14	1	2	0.68165	G	0.75	0.50139	1	0.75
101	F	2	1	1	0.93059	0.29306	0.89583	0.81722	1.8479	14	1	1	0.965	G	0.75	0.50139	1	0.75
101	F	2	1	1	1.0744	0.37778	0.97708	1.376	1.9967	8	2	1	0.6175	G	0.75	0.50139	1	0.75
101	F	2	1	2	0.72747	0.25	0.96528	2.4973	1.734	20	1	2	0.62581	G	0.75	0.50139	1	0.75
101	F	2	1	2	0.72478	0.15903	-999	2.0455	NaN	20	1	1	0.88304	G	0.75	0.50139	1	0.75
101	F	2	1	1	0.83571	0.49444	0.93889	2.7792	2.3769	8	1	1	1.003	G	0.75	0.50139	1	0.75
101	F	2	1	1	2.0239	0.25139	0.92014	1.9901	1.9101	8	2	2	1.0272	L	0.75	0.50139	1	0.75
101	F	2	1	1	1.33	0.15069	0.96944	1.2227	2.1092	20	2	1	0.90383	L	0.75	0.50139	1	0.75
101	F	2	1	1	0.84223	0.24583	0.97986	1.2227	1.957	8	2	1	0.66617	L	0.75	0.50139	1	0.75
101	F	2	1	2	0.91528	0.19583	0.91806	1.4593	1.5686	20	1	2	0.92477	L	0.75	0.50139	1	0.75
101	F	2	1	1	0.72277	0.37986	0.96597	1.4837	2.0243	8	1	1	1.0405	L	0.75	0.50139	1	0.75
101	F	2	1	1	0.71198	0.27569	0.92778	1.14	1.9079	14	1	1	0.98467	L	0.75	0.50139	1	0.75
101	F	2	1	2	0.76518	0.37083	0.91806	1.8918	2.0639	8	1	2	0.96212	L	0.75	0.50139	1	0.75
101	F	2	1	1	0.77758	0.097917	0.91389	0.91796	1.7171	20	1	1	0.56145	L	0.75	0.50139	1	0.75
101	F	2	1	1	1.6026	0.21458	0.95556	1.2931	1.465	14	2	1	0.53859	L	0.75	0.50139	1	0.75
101	F	2	1	2	0.75373	0.22361	0.975	1.1052	1.4801	14	1	2	0.87946	L	0.75	0.50139	1	0.75
101	F	2	1	2	1.7703	0.095833	0.90556	1.8911	1.6088	20	2	2	0.66957	L	0.75	0.50139	1	0.75
101	F	2	1	2	1.2147	0.14167	0.94167	1.1695	1.8747	14	2	2	0.5441	L	0.75	0.50139	1	0.75
101	F	2	1	1	0.62597	0.36944	0.97014	1.7468	1.6728	8	2	1	0.65775	L	0.75	0.50139	1	0.75
101	F	2	1	2	1.8869	0.25417	0.075694	1.8665	3.0897	20	2	2	0.92915	L	0.75	0.50139	1	0.75
101	F	2	1	1	0.713	0.36806	0.99167	1.5077	1.8286	8	1	1	1.0477	L	0.75	0.50139	1	0.75
101	F	2	1	2	0.83037	0.375	0.97639	1.2143	1.5626	8	1	2	0.51498	L	0.75	0.50139	1	0.75
101	F	2	1	2	0.6518	0.2875	0.97569	0.91424	2.225	14	1	2	0.66868	L	0.75	0.50139	1	0.75
101	F	2	1	1	1.2349	0.21528	0.975	1.5076	1.7719	14	2	1	0.54498	L	0.75	0.50139	1	0.75
101	F	2	1	2	0.65844	0.22292	-999	2.3797	NaN	14	1	1	0.91701	L	0.75	0.50139	1	0.75
101	F	2	1	2	1.3569	0.24097	0.92986	1.0098	1.37	8	2	2	0.66801	L	0.75	0.50139	1	0.75
101	F	2	1	1	2.0054	0.2875	0.50208	1.969	3.3181	14	2	2	1.0315	L	0.75	0.50139	1	0.75
101	F	2	1	2	0.86665	0.19931	-999	1.1793	NaN	20	2	1	0.55101	L	0.75	0.50139	1	0.75
101	F	2	1	2	1.1485	0.24583	0.91597	1.5631	2.3289	20	1	2	0.53941	L	0.75	0.50139	1	0.75
101	F	2	1	1	1.1852	0.25139	0.97083	1.2451	1.6003	20	1	1	0.54036	L	0.75	0.50139	1	0.75
101	F	2	1	2	0.81193	0.21875	0.94444	1.0834	1.8256	14	1	2	0.5236	L	0.75	0.50139	1	0.75
101	F	2	1	2	0.73668	0.14792	0.95278	0.94686	1.7884	14	2	2	0.43555	L	0.75	0.50139	1	0.75
101	F	2	1	1	0.78459	0.10139	0.96736	1.0476	1.795	20	1	1	0.57327	L	0.75	0.50139	1	0.75
101	F	2	1	2	0.93354	0.25208	0.95833	1.0769	1.4182	8	1	2	1.0486	L	0.75	0.50139	1	0.75
101	F	2	1	1	0.79608	0.25208	0.96389	1.7804	2.2692	8	1	1	0.63323	L	0.75	0.50139	1	0.75
101	F	2	1	2	1.301	0.24653	0.97153	3.1828	3.0801	20	2	2	0.88727	L	0.75	0.50139	1	0.75
101	F	2	1	2	1.6944	0.37083	0.05625	0.8772	3.2124	14	2	1	0.48093	L	0.75	0.50139	1	0.75
101	F	2	1	2	0.73433	0.37847	0.96597	1.1682	1.6232	8	2	2	0.63372	L	0.75	0.50139	1	0.75
101	F	2	1	1	0.70621	0.25903	0.96736	1.3219	1.7301	8	2	1	0.9651	L	0.75	0.50139	1	0.75
101	F	2	1	1	0.75238	0.24722	0.96875	1.294	1.4795	20	2	1	1.0882	L	0.75	0.50139	1	0.75
101	F	2	1	2	0.73975	0.14931	0.92847	1.0712	1.8639	20	1	2	1.091	L	0.75	0.50139	1	0.75
101	F	2	1	1	0.7195	0.06875	0.99583	1.0117	1.4972	14	1	1	0.96391	L	0.75	0.50139	1	0.75
101	F	2	1	1	1.0346	0.25347	0.97431	1.6691	1.6458	8	2	1	0.70445	L	0.75	0.50139	1	0.75
101	F	2	1	2	1.3075	0.36806	0.96806	0.81403	1.4494	14	2	2	1.091	L	0.75	0.50139	1	0.75
101	F	2	1	2	0.82897	0.15625	0.99167	1.1881	1.4172	20	1	2	1.0146	L	0.75	0.50139	1	0.75
101	F	2	1	2	0.95056	0.50764	0.99236	1.2599	1.5656	8	2	2	0.47385	L	0.75	0.50139	1	0.75
101	F	2	1	1	0.96029	0.28889	0.95069	1.2767	1.8096	14	1	1	0.77467	L	0.75	0.50139	1	0.75
101	F	2	1	1	0.92936	0.36875	0.95208	1.5048	1.9648	8	1	1	0.92687	L	0.75	0.50139	1	0.75
101	F	2	1	2	1.1985	0.15278	0.92917	1.0273	1.9163	20	2	2	0.82148	L	0.75	0.50139	1	0.75
101	F	2	1	2	0.64679	0.25833	0.91806	0.98556	1.9925	8	1	2	0.48526	L	0.75	0.50139	1	0.75
101	F	2	1	2	1.6727	0.29792	0.063194	0.88776	2.4711	14	2	1	0.84305	L	0.75	0.50139	1	0.75
101	F	2	1	2	0.67668	0.34792	0.93958	0.76496	1.6848	14	1	2	0.93574	L	0.75	0.50139	1	0.75
101	F	2	1	2	1.9158	0.25347	0.47083	1.1833	2.1911	20	2	1	1.0435	L	0.75	0.50139	1	0.75
101	F	2	1	2	0.64127	0.15208	-999	0.91314	NaN	20	1	1	0.67945	L	0.75	0.50139	1	0.75
101	F	2	1	2	1.4548	0.23194	1	1.0547	2.1901	20	1	2	0.69877	L	0.75	0.50139	1	0.75
101	F	2	1	1	0.77572	0.12222	0.94792	1.1348	1.515	8	1	1	0.62913	L	0.75	0.50139	1	0.75
101	F	2	1	1	0.7406	0.20278	-999	2.5129	NaN	14	2	2	0.90643	L	0.75	0.50139	1	0.75
101	F	2	1	2	1.1446	0.35417	0.93125	1.7272	1.8212	20	2	2	1.0922	L	0.75	0.50139	1	0.75
101	F	2	1	2	0.77143	0.28611	-999	1.8298	NaN	14	2	1	0.84066	L	0.75	0.50139	1	0.75
101	F	2	1	2	0.83574	0.2875	0.93264	1.1331	1.6553	14	1	2	0.84581	L	0.75	0.50139	1	0.75
101	F	2	1	1	0.64994	0.15694	0.96875	1.1553	1.8453	14	1	1	0.62447	L	0.75	0.50139	1	0.75
101	F	2	1	2	0.78237	0.24861	0.94722	1.0144	2.0155	8	1	2	0.89729	L	0.75	0.50139	1	0.75
101	F	2	1	2	0.63179	0.61597	0.94653	1.0114	1.4932	8	2	2	0.83752	L	0.75	0.50139	1	0.75
101	F	2	1	1	0.83784	0.37986	0.91736	1.1487	1.6493	8	2	1	1.0901	L	0.75	0.50139	1	0.75
101	F	2	1	1	2.0367	0.24583	0.93194	1.3782	1.7616	20	2	1	0.51355	L	0.75	0.50139	1	0.75
101	F	2	1	2	1.1127	0.19722	-999	2.0124	NaN	20	1	1	0.90607	L	0.75	0.50139	1	0.75
101	F	2	1	1	1.1258	0.37917	-999	2.5971	NaN	8	2	2	0.97983	L	0.75	0.50139	1	0.75
101	F	2	1	2	0.72909	0.29444	-999	1.4468	NaN	14	2	1	0.68066	L	0.75	0.50139	1	0.75
101	F	2	1	2	0.936	0.25278	0.90694	1.2918	1.5711	20	1	2	0.97965	L	0.75	0.50139	1	0.75
101	F	2	1	1	0.89006	0.24792	0.96736	1.3424	1.9659	8	1	1	0.62859	L	0.75	0.50139	1	0.75
101	F	2	1	2	2.4775	0.34931	0.081944	2.3377	3.2965	20	2	1	1.073	L	0.75	0.50139	1	0.75
101	F	2	1	2	1.0238	0.28889	0.94722	0.87235	1.691	14	1	2	1.01	L	0.75	0.50139	1	0.75
101	F	2	1	1	0.62296	0.14167	0.94931	1.0727	1.8219	14	1	1	0.50653	L	0.75	0.50139	1	0.75
101	F	2	1	1	0.73545	0.15694	0.96944	0.78491	1.118	20	1	1	0.46443	L	0.75	0.50139	1	0.75
101	F	2	1	1	0.80091	0.26319	0.95278	0.63615	1.4865	8	2	1	0.82223	L	0.75	0.50139	1	0.75
101	F	2	1	2	0.59836	0.38333	0.90069	1.4833	1.577	8	1	2	0.95636	L	0.75	0.50139	1	0.75
101	F	2	1	1	1.8998	0.48611	0.031944	2.1557	1.7883	14	2	2	0.47226	L	0.75	0.50139	1	0.75
101	F	2	1	2	1.1747	0.30556	0.96597	1.3864	2.0356	20	2	2	0.49204	L	0.75	0.50139	1	0.75
101	F	2	1	2	1.3885	0.36944	0.99306	1.4736	1.8116	20	2	2	0.77695	L	0.75	0.50139	1	0.75
101	F	2	1	2	0.77385	0.51458	0.92153	1.7619	1.3304	8	1	2	0.79225	L	0.75	0.50139	1	0.75
101	F	2	1	1	0.83672	0.37153	0.96042	1.0688	1.7577	8	2	1	0.74434	L	0.75	0.50139	1	0.75
101	F	2	1	1	0.63076	0.13958	0.98125	0.89594	1.5626	14	2	1	0.48877	L	0.75	0.50139	1	0.75
101	F	2	1	2	1.0525	0.62292	-999	0.9137	NaN	14	1	1	1.0348	L	0.75	0.50139	1	0.75
101	F	2	1	2	1.2728	0.19514	-999	2.5287	NaN	20	2	1	0.46498	L	0.75	0.50139	1	0.75
101	F	2	1	2	1.1062	0.19306	0.97708	1.985	1.3826	14	2	2	0.74097	L	0.75	0.50139	1	0.75
101	F	2	1	1	0.87057	0.19931	0.9375	0.97491	1.7171	20	1	1	0.80938	L	0.75	0.50139	1	0.75
101	F	2	1	2	0.72364	0.15069	0.92292	0.84169	1.3183	14	1	2	0.43661	L	0.75	0.50139	1	0.75
101	F	2	1	1	0.72374	0.24861	0.98194	0.69443	1.6304	8	1	1	0.89746	L	0.75	0.50139	1	0.75
101	F	2	1	2	0.84153	0.25625	0.92153	0.96653	1.4594	20	1	2	0.58552	L	0.75	0.50139	1	0.75
101	F	2	1	2	1.0611	0.25486	0.92708	1.0361	1.7126	8	2	2	0.6956	L	0.75	0.50139	1	0.75
101	F	2	1	1	1.0198	0.19583	0.95278	0.87154	1.5067	20	1	1	0.77376	L	0.75	0.50139	1	0.75
101	F	2	1	1	0.90613	0.2875	0.96597	1.1614	1.4598	14	2	1	0.75638	L	0.75	0.50139	1	0.75
101	F	2	1	1	0.70892	0.14792	0.97083	1.0241	1.4828	14	1	1	0.63519	L	0.75	0.50139	1	0.75
101	F	2	1	2	0.80134	0.24097	0.97292	1.7334	1.7218	8	1	2	1.0801	L	0.75	0.50139	1	0.75
101	F	2	1	2	1.8232	0.14167	0.95069	1.044	1.3323	20	2	2	0.43286	L	0.75	0.50139	1	0.75
101	F	2	1	1	1.7607	0.14583	0.94722	1.3574	1.6928	20	2	1	0.65052	L	0.75	0.50139	1	0.75
101	F	2	1	2	0.83364	0.15486	0.93958	1.4917	1.8386	20	1	2	1.0148	L	0.75	0.50139	1	0.75
101	F	2	1	2	0.7954	0.13681	0.98264	0.95043	1.5315	14	1	2	0.98278	L	0.75	0.50139	1	0.75
101	F	2	1	2	0.87765	0.22014	0.96042	2.8934	2.7648	14	2	2	0.56633	L	0.75	0.50139	1	0.75
101	F	2	1	2	1.1717	0.24931	0.94792	0.85135	1.3342	8	2	2	0.60429	L	0.75	0.50139	1	0.75
101	F	2	1	1	0.7093	0.51528	0.93889	1.438	1.1995	8	2	1	0.61561	L	0.75	0.50139	1	0.75
101	F	2	1	2	0.65239	0.36042	-999	1.8806	NaN	8	1	1	0.93026	L	0.75	0.50139	1	0.75
101	F	2	1	1	0.87024	0.20069	0.90417	0.81165	1.4929	14	2	1	0.40061	L	0.75	0.50139	1	0.75
101	F	2	1	2	0.8734	0.47986	0.96042	0.94977	1.3877	8	2	2	1.0764	L	0.75	0.50139	1	0.75
101	F	2	1	2	0.97838	0.14167	-999	1.2961	NaN	20	2	1	0.62099	L	0.75	0.50139	1	0.75
101	F	2	1	1	0.76131	0.20833	0.95833	1.0946	1.389	14	1	1	0.76228	L	0.75	0.50139	1	0.75
101	F	2	1	2	1.0633	0.21736	0.93681	1.0496	1.2815	14	2	2	0.52284	L	0.75	0.50139	1	0.75
101	F	2	1	2	0.85778	0.28333	0.98958	1.313	1.5905	14	1	2	0.48062	L	0.75	0.50139	1	0.75
101	F	2	1	1	0.65185	0.30486	-999	1.3302	NaN	20	1	2	1.0687	L	0.75	0.50139	1	0.75
101	F	2	1	1	1.139	0.43819	0.97569	2.4329	1.8919	8	2	1	0.95017	L	0.75	0.50139	1	0.75
101	F	2	1	2	1.7373	0.35486	0.93264	1.638	1.4709	20	2	2	0.57472	L	0.75	0.50139	1	0.75
101	F	2	1	2	1.0653	0.36528	0.98264	0.91806	1.3921	8	1	2	0.42926	L	0.75	0.50139	1	0.75
101	F	2	1	1	0.86985	0.23472	0.91458	0.76467	1.4451	8	1	1	0.77324	L	0.75	0.50139	1	0.75
101	F	2	1	1	0.81673	0.30347	0.98194	1.9381	1.2684	20	1	1	0.78001	L	0.75	0.50139	1	0.75
101	F	2	1	1	0.62629	0.20556	0.96111	0.80277	1.4012	14	1	1	0.59762	L	0.75	0.50139	1	0.75
101	F	2	1	2	0.65047	0.20139	0.97917	0.98633	2.1911	14	1	2	0.4961	L	0.75	0.50139	1	0.75
101	F	2	1	2	0.86686	0.24444	0.95	0.90975	1.3287	8	2	2	0.87425	L	0.75	0.50139	1	0.75
101	F	2	1	1	0.66824	0.28125	0.97569	0.85093	1.1961	14	2	1	1.0898	L	0.75	0.50139	1	0.75
101	F	2	1	2	0.64588	0.24028	0.90903	0.98254	1.4696	8	1	2	0.80187	L	0.75	0.50139	1	0.75
101	F	2	1	2	0.78187	0.50347	-999	2.0137	NaN	8	1	1	0.93185	L	0.75	0.50139	1	0.75
101	F	2	1	2	1.8058	0.32153	0.070139	1.2397	1.4455	20	2	1	0.40428	L	0.75	0.50139	1	0.75
101	F	2	1	2	0.78396	0.20278	0.95556	0.88277	1.4146	20	2	2	0.80281	L	0.75	0.50139	1	0.75
101	F	2	1	2	0.60156	0.24583	0.94444	1.2254	1.6926	20	1	2	1.0723	L	0.75	0.50139	1	0.75
101	F	2	1	1	1.2025	0.34028	0.92639	0.74045	1.383	20	1	1	0.65906	L	0.75	0.50139	1	0.75
101	F	2	1	2	0.80637	0.23472	-999	1.4975	NaN	8	2	1	0.48894	L	0.75	0.50139	1	0.75
101	F	2	1	2	1.0972	0.21319	0.92292	1.4402	1.6847	14	2	2	0.66686	L	0.75	0.50139	1	0.75
101	F	2	1	1	0.78208	0.21389	0.92917	0.86001	1.1814	14	1	1	0.51477	L	0.75	0.50139	1	0.75
101	F	2	1	2	1.6249	0.39028	0.96806	1.0585	1.3383	20	2	2	0.94305	L	0.75	0.50139	1	0.75
101	F	2	1	2	1.2746	0.29028	-999	1.78	NaN	14	2	1	0.59138	L	0.75	0.50139	1	0.75
101	F	2	1	2	1.3224	0.2125	0.90556	1.8062	1.5032	14	1	2	1.0704	L	0.75	0.50139	1	0.75
101	F	2	1	2	0.67175	0.36875	0.9625	1.1377	1.4871	8	1	2	1.0242	L	0.75	0.50139	1	0.75
101	F	2	1	1	1.614	0.19722	0.92708	0.98926	1.5161	20	2	1	0.72795	L	0.75	0.50139	1	0.75
101	F	2	1	2	0.91932	0.20903	0.96528	1.0216	1.4181	20	1	2	0.52631	L	0.75	0.50139	1	0.75
101	F	2	1	1	0.6843	0.24722	0.93611	0.76473	1.3245	20	1	1	0.83293	L	0.75	0.50139	1	0.75
101	F	2	1	2	0.77214	0.29722	0.975	1.1882	1.1251	14	2	2	0.97199	L	0.75	0.50139	1	0.75
101	F	2	1	2	0.87721	0.24236	0.92361	1.4279	1.3086	8	2	2	1.0561	L	0.75	0.50139	1	0.75
101	F	2	1	1	0.73325	0.37222	0.96319	0.90642	1.0419	8	1	1	0.53075	L	0.75	0.50139	1	0.75
101	F	2	1	2	0.81048	0.35486	-999	1.431	NaN	8	2	1	0.53426	L	0.75	0.50139	1	0.75
101	F	2	1	2	1.1179	0.25417	0.96389	0.81759	1.3519	20	1	2	0.47609	L	0.75	0.50139	1	0.75
101	F	2	1	1	0.62997	0.22083	0.97361	1.3234	1.2508	14	1	1	0.52965	L	0.75	0.50139	1	0.75
101	F	2	1	2	0.99781	0.24236	0.96597	0.84451	1.7383	8	2	2	1.0919	L	0.75	0.50139	1	0.75
101	F	2	1	1	0.99481	0.43542	-999	1.6301	NaN	14	1	2	0.70506	L	0.75	0.50139	1	0.75
101	F	2	1	1	2.5019	0.20208	0.031944	1.3093	1.6918	20	2	1	0.77207	L	0.75	0.50139	1	0.75
101	F	2	1	1	0.85167	0.24931	0.99028	0.87553	1.8268	8	1	1	0.61477	L	0.75	0.50139	1	0.75
101	F	2	1	1	1.977	0.25347	0.51875	1.0144	2.7598	20	2	2	0.63469	L	0.75	0.50139	1	0.75
101	F	2	1	1	1.0288	0.25069	-999	1.5143	NaN	8	1	2	0.59105	L	0.75	0.50139	1	0.75
101	F	2	1	2	1.6733	0.28264	-999	2.0129	NaN	14	2	1	0.42303	L	0.75	0.50139	1	0.75
101	F	2	1	1	0.9025	0.14653	0.97778	2.8925	1.8625	20	1	1	1.0973	L	0.75	0.50139	1	0.75
101	F	2	1	1	0.75893	0.24792	0.94028	1.0535	2.7914	8	2	1	0.60876	L	0.75	0.50139	1	0.75
101	F	2	1	2	3.9881	0.22153	0.92639	0.87922	1.1964	14	2	2	0.64354	L	0.75	0.50139	1	0.75
101	F	2	1	1	1.0032	0.62292	0.92847	1.5243	1.6854	8	2	1	0.93186	L	0.75	0.50139	1	0.75
101	F	2	1	2	1.4908	0.36875	0.98611	1.0389	1.5539	8	1	2	0.85625	L	0.75	0.50139	1	0.75
101	F	2	1	2	0.79975	0.36319	0.94306	0.86403	1.3282	8	2	2	1.0692	L	0.75	0.50139	1	0.75
101	F	2	1	2	0.69557	0.20972	0.97778	1.1685	1.3739	20	2	2	0.59327	L	0.75	0.50139	1	0.75
101	F	2	1	2	0.70076	0.21042	0.95208	1.0931	1.2366	14	2	2	1.0352	L	0.75	0.50139	1	0.75
101	F	2	1	2	0.68478	0.26528	-999	1.4302	NaN	14	2	1	0.94921	L	0.75	0.50139	1	0.75
101	F	2	1	1	0.93666	0.28194	-999	1.68	NaN	14	1	2	1.0376	L	0.75	0.50139	1	0.75
101	F	2	1	2	0.79961	0.31042	0.96597	2.3913	1.8153	20	1	2	0.60239	L	0.75	0.50139	1	0.75
101	F	2	1	1	0.874	0.15069	0.97847	1.403	1.6612	20	1	1	0.99544	L	0.75	0.50139	1	0.75
101	F	2	1	1	0.88661	0.15278	0.97431	1.3816	1.6653	20	2	1	0.57792	L	0.75	0.50139	1	0.75
101	F	2	1	1	0.64065	0.24028	0.9125	0.94772	1.5578	8	1	1	1.0064	L	0.75	0.50139	1	0.75
101	F	2	1	1	0.65983	0.14583	0.94514	1.0692	1.602	14	1	1	1.0259	L	0.75	0.50139	1	0.75
101	F	2	1	1	0.70757	0.13403	0.94236	1.239	1.4583	14	1	1	0.46525	L	0.75	0.50139	1	0.75
101	F	2	1	2	0.83951	0.13958	0.98125	0.69306	1.5182	20	1	2	0.95041	L	0.75	0.50139	1	0.75
101	F	2	1	2	1.3452	0.092361	-999	1.5293	NaN	20	2	1	0.59898	L	0.75	0.50139	1	0.75
101	F	2	1	2	1.0414	0.14167	0.92153	1.5517	1.5792	14	2	2	0.55837	L	0.75	0.50139	1	0.75
101	F	2	1	1	0.67742	0.24514	0.94722	1.4806	2.2965	8	1	1	0.83769	L	0.75	0.50139	1	0.75
101	F	2	1	2	1.5257	0.30347	0.077778	2.1358	2.1789	20	2	2	0.43311	L	0.75	0.50139	1	0.75
101	F	2	1	1	0.85021	0.11319	0.95347	0.75618	1.2541	20	1	1	0.47788	L	0.75	0.50139	1	0.75
101	F	2	1	1	1.5598	0.21667	0.88333	1.007	1.6335	14	2	1	0.62027	L	0.75	0.50139	1	0.75
101	F	2	1	2	0.86806	0.38056	0.99514	1.955	1.4471	8	2	2	0.61237	L	0.75	0.50139	1	0.75
101	F	2	1	2	1.0982	0.35556	0.96389	1.7965	1.5135	14	1	2	0.46779	L	0.75	0.50139	1	0.75
101	F	2	1	2	0.95933	0.25486	0.95347	1.052	1.7198	8	1	2	0.67893	L	0.75	0.50139	1	0.75
101	F	2	1	1	0.92717	0.13542	0.90208	0.88997	1.3906	8	2	1	0.81278	L	0.75	0.50139	1	0.75
101	F	2	1	2	0.89382	0.24792	0.91181	0.80221	1.3578	8	2	2	0.57575	L	0.75	0.50139	1	0.75
101	F	2	1	1	1.5577	0.22778	0.96875	1.3556	1.2754	14	2	1	0.73875	L	0.75	0.50139	1	0.75
101	F	2	1	2	0.83965	0.14444	0.95139	1.2987	0.92866	20	1	2	0.44353	L	0.75	0.50139	1	0.75
101	F	2	1	1	0.99174	0.15903	0.99653	0.70031	1.5666	8	1	1	0.74617	L	0.75	0.50139	1	0.75
101	F	2	1	2	1.63	0.29653	0.95	0.60156	1.2291	14	2	2	0.96712	L	0.75	0.50139	1	0.75
101	F	2	1	2	0.61436	0.22847	0.95278	0.67289	1.4052	8	1	2	0.59688	L	0.75	0.50139	1	0.75
101	F	2	1	2	0.76709	0.29514	0.96667	2.0446	1.2166	14	1	2	0.97876	L	0.75	0.50139	1	0.75
101	F	2	1	2	1.5563	0.34792	0.98958	1.6589	1.7149	20	2	2	0.91936	L	0.75	0.50139	1	0.75
101	F	2	1	1	1.7063	0.15625	0.92014	0.88825	1.7764	20	2	1	1.018	L	0.75	0.50139	1	0.75
101	F	2	1	1	1.0196	0.19514	0.94167	1.6245	1.3525	20	1	1	1.0975	L	0.75	0.50139	1	0.75
101	F	2	1	1	0.7895	0.21458	0.92292	1.464	1.1918	14	1	1	0.88473	L	0.75	0.50139	1	0.75
101	F	2	1	1	1.1318	0.25556	0.93194	0.66036	1.5382	8	2	1	0.82535	L	0.75	0.50139	1	0.75
102	H	2	1	1	2.1848	0.62431	0.86319	8.7092	3.1299	8	2	1	0.64448	N	0.80417	0.5	0.74861	0.93056
102	H	2	1	2	2.3402	0.71458	0.88819	5.9381	3.6448	14	2	2	0.67676	N	0.80417	0.5	0.74861	0.93056
102	H	2	1	2	0.95237	0.24653	1	3.6578	1.6335	8	1	2	1.069	N	0.80417	0.5	0.74861	0.93056
102	H	2	1	1	1.2498	0.10069	0.86528	2.8536	1.9504	20	1	1	0.43938	N	0.80417	0.5	0.74861	0.93056
102	H	2	1	2	1.148	0.14792	0.90139	3.4007	6.0917	20	1	2	0.51626	N	0.80417	0.5	0.74861	0.93056
102	H	2	1	2	1.7014	0.62222	0.96597	1.8862	2.2833	8	2	2	0.89657	N	0.80417	0.5	0.74861	0.93056
102	H	2	1	1	0.97218	0.14931	0.9625	1.573	1.3259	20	2	1	0.94011	N	0.80417	0.5	0.74861	0.93056
102	H	2	1	1	0.82034	0.14097	0.98125	2.7528	1.6416	14	1	1	1.0479	N	0.80417	0.5	0.74861	0.93056
102	H	2	1	1	0.79217	0	0	3.1015	1.4427	14	1	2	0.81292	N	0.80417	0.5	0.74861	0.93056
102	H	2	1	1	1.8561	0.62778	0.9875	4.2248	1.155	8	1	1	0.79806	N	0.80417	0.5	0.74861	0.93056
102	H	2	1	1	1.1787	0.28472	0.44792	3.8978	0.071643	14	2	1	0.95814	N	0.80417	0.5	0.74861	0.93056
102	H	2	1	2	1.7371	0.30139	0.95	2.5962	1.3494	20	2	2	0.40829	N	0.80417	0.5	0.74861	0.93056
102	H	2	1	1	4.7783	0.25	0	4.9461	1.2289	8	1	1	0.46608	N	0.80417	0.5	0.74861	0.93056
102	H	2	1	1	1.6821	0.39931	0.99931	2.0286	1.6861	20	1	1	0.84582	N	0.80417	0.5	0.74861	0.93056
102	H	2	1	2	2.1164	0.35833	0	1.5876	4.2285	14	2	1	0.81922	N	0.80417	0.5	0.74861	0.93056
102	H	2	1	1	1.8372	0.44931	0.30833	3.5338	1.858	20	2	1	0.95018	N	0.80417	0.5	0.74861	0.93056
102	H	2	1	2	1.8698	0.39931	1	5.4326	1.15	20	2	2	0.4964	N	0.80417	0.5	0.74861	0.93056
102	H	2	1	2	1.6226	0.43056	0.99444	3.4746	0.88998	14	2	2	1.0874	N	0.80417	0.5	0.74861	0.93056
102	H	2	1	1	0.87035	0	1	2.1493	1.184	14	1	1	0.7181	N	0.80417	0.5	0.74861	0.93056
102	H	2	1	2	0.75803	0.05	1	2.7434	0.73541	20	1	2	0.49481	N	0.80417	0.5	0.74861	0.93056
102	H	2	1	2	0.67402	0.0034722	1	1.8685	1.5634	14	1	2	0.56666	N	0.80417	0.5	0.74861	0.93056
102	H	2	1	2	0.8246	0	1	1.5763	2.3823	8	2	2	0.65321	N	0.80417	0.5	0.74861	0.93056
102	H	2	1	1	0.81256	0	1	1.2492	0.5623	8	2	1	0.41808	N	0.80417	0.5	0.74861	0.93056
102	H	2	1	2	1.2653	0.37222	1	3.4393	1.0911	8	1	2	0.59405	N	0.80417	0.5	0.74861	0.93056
102	H	2	1	2	1.9875	0.74861	0.35347	4.0756	3.8926	8	2	1	0.59651	G	0.80417	0.5	0.74861	0.93056
102	H	2	1	1	0.69223	0.21458	1	1.8926	0.55232	14	1	1	0.69689	G	0.80417	0.5	0.74861	0.93056
102	H	2	1	1	1.9917	0.39931	0.18542	4.4002	1.9419	20	2	1	0.84189	G	0.80417	0.5	0.74861	0.93056
102	H	2	1	2	1.6124	0.75069	1	3.6931	1.5754	8	2	2	0.77682	G	0.80417	0.5	0.74861	0.93056
102	H	2	1	2	1.0241	0.30069	1	3.5765	0.51689	20	2	2	1.0066	G	0.80417	0.5	0.74861	0.93056
102	H	2	1	2	1.6779	0.64931	1	2.6475	0.97611	14	1	2	0.55851	G	0.80417	0.5	0.74861	0.93056
102	H	2	1	2	0.6203	0.053472	1	2.5559	0.85543	20	1	2	0.92333	G	0.80417	0.5	0.74861	0.93056
102	H	2	1	2	0.54051	0.12083	1	1.6035	1.2553	8	1	2	0.92173	G	0.80417	0.5	0.74861	0.93056
102	H	2	1	1	0.85899	0.24931	1	3.3324	1.0276	8	1	1	1.0578	G	0.80417	0.5	0.74861	0.93056
102	H	2	1	1	1.2672	0.49861	1	2.726	1.6462	14	2	1	0.97817	G	0.80417	0.5	0.74861	0.93056
102	H	2	1	1	0.83783	0.20139	1	1.9999	2.1633	20	1	1	0.70715	G	0.80417	0.5	0.74861	0.93056
102	H	2	1	2	0.99807	0.21597	1	2.155	0.49938	14	2	2	0.75257	G	0.80417	0.5	0.74861	0.93056
102	H	2	1	1	0.64772	0	1	2.3196	0.56392	8	1	1	1.0138	G	0.80417	0.5	0.74861	0.93056
102	H	2	1	2	2.2161	0.64236	1	3.7359	1.2955	14	2	2	0.98286	G	0.80417	0.5	0.74861	0.93056
102	H	2	1	1	1.0053	0.37431	1	2.0123	0.74356	8	2	1	0.55877	G	0.80417	0.5	0.74861	0.93056
102	H	2	1	1	1.1458	0.45069	1	2.7462	1.7486	20	2	1	0.44975	G	0.80417	0.5	0.74861	0.93056
102	H	2	1	2	1.933	0.74931	1	2.2376	1.1326	8	1	2	0.66257	G	0.80417	0.5	0.74861	0.93056
102	H	2	1	1	1.2089	0.42708	1	2.971	1.2737	14	2	1	0.61759	G	0.80417	0.5	0.74861	0.93056
102	H	2	1	2	1.5527	0.57431	1	1.5185	1.2901	14	1	2	0.76595	G	0.80417	0.5	0.74861	0.93056
102	H	2	1	2	0.66897	0.12569	1	2.4026	0.97457	8	2	2	0.42232	G	0.80417	0.5	0.74861	0.93056
102	H	2	1	2	1.4987	0.54931	1	3.6818	1.0097	20	1	2	0.46006	G	0.80417	0.5	0.74861	0.93056
102	H	2	1	1	1.6996	0.39792	1	2.439	2.2282	20	1	1	1.0937	G	0.80417	0.5	0.74861	0.93056
102	H	2	1	2	2.0129	0.50486	0.25	2.4221	2.9622	20	2	2	0.94624	G	0.80417	0.5	0.74861	0.93056
102	H	2	1	1	0.75328	0.14583	1	4.3653	2.2446	14	1	1	0.70177	G	0.80417	0.5	0.74861	0.93056
102	H	2	1	1	0.56774	0.12569	-999	7.1353	NaN	8	1	2	0.85824	G	0.80417	0.5	0.74861	0.93056
102	H	2	1	2	2.2876	0.42847	0.15278	2.6448	1.9887	14	2	2	0.81747	G	0.80417	0.5	0.74861	0.93056
102	H	2	1	1	1.0252	0.49792	1	2.3047	1.1591	8	1	1	0.52547	G	0.80417	0.5	0.74861	0.93056
102	H	2	1	1	0.78453	0.14167	1	2.9964	0.7553	14	2	1	0.7522	G	0.80417	0.5	0.74861	0.93056
102	H	2	1	1	1.9212	0.50208	1	2.3802	0.77881	20	2	1	0.46719	G	0.80417	0.5	0.74861	0.93056
102	H	2	1	1	0.97809	0.12569	1	3.1121	1.1705	8	2	1	1.0636	G	0.80417	0.5	0.74861	0.93056
102	H	2	1	2	1.2203	0.50694	1	4.6497	1.057	20	1	2	0.79138	G	0.80417	0.5	0.74861	0.93056
102	H	2	1	1	3.1822	0.50556	0	2.9619	1.0732	20	2	2	0.55307	G	0.80417	0.5	0.74861	0.93056
102	H	2	1	1	0.85495	0.20278	1	2.5361	3.5968	20	1	1	0.92543	G	0.80417	0.5	0.74861	0.93056
102	H	2	1	2	1.2227	0.62361	1	3.1386	1.3346	8	2	2	0.50504	G	0.80417	0.5	0.74861	0.93056
102	H	2	1	2	0.80492	0.065278	1	2.0287	0.6462	14	1	2	0.6281	G	0.80417	0.5	0.74861	0.93056
102	H	2	1	1	0.95638	0.43125	1	2.6966	0.90531	14	1	1	1.0957	G	0.80417	0.5	0.74861	0.93056
102	H	2	1	1	0.68522	0	1	1.2875	0.39076	20	1	1	0.66721	G	0.80417	0.5	0.74861	0.93056
102	H	2	1	1	0.78501	0.24861	1	2.6815	0.76056	8	2	1	0.7608	G	0.80417	0.5	0.74861	0.93056
102	H	2	1	1	1.0464	0.13958	1	2.2345	0.34584	14	1	1	0.96116	G	0.80417	0.5	0.74861	0.93056
102	H	2	1	1	2.1464	0.55139	0.54375	3.5001	3.1613	20	2	1	0.51876	G	0.80417	0.5	0.74861	0.93056
102	H	2	1	2	1.1837	0.42778	1	2.6981	2.5518	14	1	2	0.69501	G	0.80417	0.5	0.74861	0.93056
102	H	2	1	2	0.77064	0.073611	1	3.8801	0.36936	14	2	2	0.73543	G	0.80417	0.5	0.74861	0.93056
102	H	2	1	2	0.92094	0.24792	1	1.7404	0.63754	20	1	2	0.77389	G	0.80417	0.5	0.74861	0.93056
102	H	2	1	1	0.84461	0.14444	1	4.3369	0.66718	14	2	1	0.88578	G	0.80417	0.5	0.74861	0.93056
102	H	2	1	2	1.2023	0.50139	1	8.5834	3.7361	8	2	2	1.0833	G	0.80417	0.5	0.74861	0.93056
102	H	2	1	1	1.0111	0.50069	1	2.692	0.57258	8	1	1	0.81405	G	0.80417	0.5	0.74861	0.93056
102	H	2	1	2	2.4131	0.59861	0	2.816	1.8568	20	2	2	0.61069	G	0.80417	0.5	0.74861	0.93056
102	H	2	1	2	0.59744	0.12569	1	2.2329	0.42181	8	1	2	1.0035	G	0.80417	0.5	0.74861	0.93056
102	H	2	1	1	0.77275	0.074306	1	2.036	0.82096	14	1	1	0.69501	G	0.80417	0.5	0.74861	0.93056
102	H	2	1	2	0.57157	0	1	1.0939	0.54147	20	1	2	0.91802	G	0.80417	0.5	0.74861	0.93056
102	H	2	1	1	1.2428	0.60069	1	2.2237	0.5786	20	2	1	0.59786	G	0.80417	0.5	0.74861	0.93056
102	H	2	1	1	0.64226	0.13264	1	4.9449	0.54647	14	2	1	0.632	G	0.80417	0.5	0.74861	0.93056
102	H	2	1	1	0.48742	0.0013889	1	1.7646	0.46816	8	2	1	0.64991	G	0.80417	0.5	0.74861	0.93056
102	H	2	1	2	2.7467	0.63889	0	2.1162	0.66342	14	2	2	0.53544	G	0.80417	0.5	0.74861	0.93056
102	H	2	1	1	0.68157	0.14792	1	3.7589	0.84698	20	1	1	1.09	G	0.80417	0.5	0.74861	0.93056
102	H	2	1	2	0.86675	0.13125	1	5.6617	1.5294	8	2	2	0.98648	G	0.80417	0.5	0.74861	0.93056
102	H	2	1	2	0.91403	0.14028	1	3.0014	0.81583	14	1	2	0.96631	G	0.80417	0.5	0.74861	0.93056
102	H	2	1	2	0.95738	0.25208	1	3.2441	1.8436	20	2	2	1.0263	G	0.80417	0.5	0.74861	0.93056
102	H	2	1	2	0.5212	0	1	1.0388	0.44187	8	1	2	0.50602	G	0.80417	0.5	0.74861	0.93056
102	H	2	1	1	2.6581	0.49722	1	5.2179	0.61661	8	1	1	0.90371	G	0.80417	0.5	0.74861	0.93056
102	H	2	1	1	0.81603	0.12639	1	2.2218	0.91608	8	2	1	0.65509	G	0.80417	0.5	0.74861	0.93056
102	H	2	1	2	0.60687	0	1	1.2245	0.41007	8	1	2	0.61885	G	0.80417	0.5	0.74861	0.93056
102	H	2	1	2	0.80534	0.10347	-999	3.7202	NaN	20	1	1	0.97439	G	0.80417	0.5	0.74861	0.93056
102	H	2	1	2	1.545	0.56944	1	2.42	1.1444	14	2	2	0.99668	G	0.80417	0.5	0.74861	0.93056
102	H	2	1	1	0.95054	0.28958	1	2.8216	0.78841	14	1	1	0.88057	G	0.80417	0.5	0.74861	0.93056
102	H	2	1	2	0.65547	0.10347	1	3.26	0.62731	20	1	2	1.0137	G	0.80417	0.5	0.74861	0.93056
102	H	2	1	1	0.58269	0	1	0.97372	0.47269	8	1	1	1.0442	G	0.80417	0.5	0.74861	0.93056
102	H	2	1	2	0.57216	0	1	0.97469	0.64008	14	1	2	0.52101	G	0.80417	0.5	0.74861	0.93056
102	H	2	1	1	1.3366	0.64444	1	3.0477	1.5268	14	2	1	0.81339	G	0.80417	0.5	0.74861	0.93056
102	H	2	1	2	2.2247	0.65278	0.39861	2.5534	4.5561	20	2	2	0.6327	G	0.80417	0.5	0.74861	0.93056
102	H	2	1	1	0.67342	0.12708	-999	3.1632	NaN	8	2	2	0.59451	G	0.80417	0.5	0.74861	0.93056
102	H	2	1	1	1.6956	0.65556	1	2.203	1.2019	20	2	1	0.5015	G	0.80417	0.5	0.74861	0.93056
102	H	2	1	2	2.0943	0.74931	0.99028	4.2888	2.0375	8	2	2	1.074	G	0.80417	0.5	0.74861	0.93056
102	H	2	1	2	2.7334	0.71597	1	5.7264	1.1601	14	2	2	0.44963	G	0.80417	0.5	0.74861	0.93056
102	H	2	1	1	0.66692	0.14931	1	5.2847	0.61244	20	1	1	0.89857	G	0.80417	0.5	0.74861	0.93056
102	H	2	1	1	0.92418	0.49792	1	2.4104	0.84652	8	2	1	0.66741	G	0.80417	0.5	0.74861	0.93056
102	H	2	1	2	1.6254	0.65694	0.78958	1.9516	0.8955	20	2	2	0.53983	G	0.80417	0.5	0.74861	0.93056
102	H	2	1	1	1.1309	0.71806	1	2.1931	1.1431	14	2	1	0.51337	G	0.80417	0.5	0.74861	0.93056
102	H	2	1	2	0.68885	0.25903	1	1.43	0.91692	8	1	2	0.61327	G	0.80417	0.5	0.74861	0.93056
102	H	2	1	1	0.93789	0.75347	1	2.5102	1.592	8	1	1	0.99169	G	0.80417	0.5	0.74861	0.93056
102	H	2	1	1	0.62749	0	1	2.6312	0.56317	14	1	1	0.98378	G	0.80417	0.5	0.74861	0.93056
102	H	2	1	2	0.54889	0	1	1.8669	0.58025	14	1	2	0.73147	G	0.80417	0.5	0.74861	0.93056
102	H	2	1	1	1.1103	0.49792	1	2.0107	0.71391	20	2	1	0.84313	G	0.80417	0.5	0.74861	0.93056
102	H	2	1	2	0.79112	0.17778	1	3.7765	1.0387	20	1	2	0.5179	G	0.80417	0.5	0.74861	0.93056
102	H	2	1	2	0.58861	0.092361	1	1.414	0.5078	20	1	2	0.95735	G	0.80417	0.5	0.74861	0.93056
102	H	2	1	1	1.0073	0.62361	1	3.348	0.52571	8	2	1	0.78199	G	0.80417	0.5	0.74861	0.93056
102	H	2	1	2	1.8833	0.55556	0	2.2152	1.1738	20	2	2	0.52863	G	0.80417	0.5	0.74861	0.93056
102	H	2	1	1	0.77094	0.27292	1	4.4354	2.7118	20	1	1	0.54408	G	0.80417	0.5	0.74861	0.93056
102	H	2	1	2	1.637	0.76667	0	1.8967	0.9533	20	2	1	0.86357	G	0.80417	0.5	0.74861	0.93056
102	H	2	1	2	0.60593	0.24028	1	2.3446	0.65219	8	1	2	0.882	G	0.80417	0.5	0.74861	0.93056
102	H	2	1	1	1.259	0.71319	1	3.2321	1.9513	14	2	1	0.59099	G	0.80417	0.5	0.74861	0.93056
102	H	2	1	1	0.82488	0.072222	1	3.2473	0.65751	14	1	1	0.87472	G	0.80417	0.5	0.74861	0.93056
102	H	2	1	2	0.63521	0.068056	1	1.7654	0.40592	14	1	2	0.44065	G	0.80417	0.5	0.74861	0.93056
102	H	2	1	1	0.57104	0.12708	1	1.6701	0.4377	8	1	1	1.0157	G	0.80417	0.5	0.74861	0.93056
102	H	2	1	2	2.311	0.71458	0	3.8774	0.62551	14	2	2	0.85998	G	0.80417	0.5	0.74861	0.93056
102	H	2	1	2	1.7842	0.74792	1	2.4125	2.0256	8	2	2	0.9508	G	0.80417	0.5	0.74861	0.93056
102	H	2	1	2	1.3922	0.74861	1	3.3132	0.76787	20	2	2	0.8388	G	0.80417	0.5	0.74861	0.93056
102	H	2	1	1	1.7247	0.79306	0.47014	2.1224	1.7185	20	2	1	0.60164	G	0.80417	0.5	0.74861	0.93056
102	H	2	1	2	1.047	0.78056	1	2.3439	0.97855	14	1	2	0.85428	G	0.80417	0.5	0.74861	0.93056
102	H	2	1	2	0.79093	0.82014	1	2.9361	1.058	14	2	2	0.74643	G	0.80417	0.5	0.74861	0.93056
102	H	2	1	1	0.69442	0.2	1	2.5519	0.7344	20	1	1	0.84617	G	0.80417	0.5	0.74861	0.93056
102	H	2	1	2	0.57972	0	-999	2.27	NaN	14	1	1	1.0961	G	0.80417	0.5	0.74861	0.93056
102	H	2	1	1	0.68104	0.13125	1	1.8739	0.5234	8	1	1	0.4178	G	0.80417	0.5	0.74861	0.93056
102	H	2	1	2	0.6658	0.049306	1	2.337	0.5862	20	1	2	1.0562	G	0.80417	0.5	0.74861	0.93056
102	H	2	1	1	1.0082	0.62361	1	2.7028	0.83546	8	2	1	1.046	G	0.80417	0.5	0.74861	0.93056
102	H	2	1	1	0.75074	0.28333	0.99722	2.1162	0.60542	14	2	1	1.0904	G	0.80417	0.5	0.74861	0.93056
102	H	2	1	2	0.60148	0.12569	1	1.9588	0.96868	8	1	2	0.89046	G	0.80417	0.5	0.74861	0.93056
102	H	2	1	2	0.71192	0.26042	1	1.5333	0.55649	8	2	2	0.81383	G	0.80417	0.5	0.74861	0.93056
102	H	2	1	2	0.62828	0.12222	1	0.90518	0.5593	20	1	2	0.41754	G	0.80417	0.5	0.74861	0.93056
102	H	2	1	1	0.87585	0.56458	1	2.888	1.0451	8	2	1	0.79178	G	0.80417	0.5	0.74861	0.93056
102	H	2	1	2	0.8191	0.37014	1	3.5315	0.33016	8	2	2	0.81114	G	0.80417	0.5	0.74861	0.93056
102	H	2	1	1	2.2651	0.70069	0.23958	3.2391	0.0082681	20	2	1	0.98759	G	0.80417	0.5	0.74861	0.93056
102	H	2	1	1	1.0993	0.79792	1	3.7175	1.3572	20	1	1	0.79128	G	0.80417	0.5	0.74861	0.93056
102	H	2	1	2	0.58145	0.24861	1	1.9366	0.46551	8	1	2	0.65723	G	0.80417	0.5	0.74861	0.93056
102	H	2	1	2	0.52385	0.37639	-999	2.2061	NaN	8	1	1	1.0855	G	0.80417	0.5	0.74861	0.93056
102	H	2	1	2	1.0657	0.64097	1	2.8755	1.2451	14	2	2	0.96712	G	0.80417	0.5	0.74861	0.93056
102	H	2	1	1	1.0827	0.89722	1	2.1915	0.84703	14	2	1	0.44637	G	0.80417	0.5	0.74861	0.93056
102	H	2	1	2	1.9204	0.75208	0	2.4186	1.0112	20	2	2	0.53138	G	0.80417	0.5	0.74861	0.93056
102	H	2	1	2	0.96461	0.79306	1	1.8561	0.76777	14	1	2	0.53075	G	0.80417	0.5	0.74861	0.93056
102	H	2	1	2	0.68518	0.20833	-999	2.2856	NaN	14	1	1	1.0949	G	0.80417	0.5	0.74861	0.93056
102	H	2	1	2	0.6659	0.69792	1	5.6898	1.0088	8	1	2	0.55677	G	0.80417	0.5	0.74861	0.93056
102	H	2	1	1	0.57879	0.19167	1	1.9394	0.53759	14	1	1	0.86028	G	0.80417	0.5	0.74861	0.93056
102	H	2	1	2	0.51357	0.15417	1	1.4718	0.36253	14	1	2	0.54128	G	0.80417	0.5	0.74861	0.93056
102	H	2	1	1	0.80564	0.099306	-999	3.01	NaN	14	2	2	0.54876	G	0.80417	0.5	0.74861	0.93056
102	H	2	1	1	0.80579	0.14792	1	3.0218	0.40462	20	1	1	0.5537	G	0.80417	0.5	0.74861	0.93056
102	H	2	1	2	0.65404	0.15139	1	2.99	0.38605	20	1	2	0.60795	G	0.80417	0.5	0.74861	0.93056
102	H	2	1	1	0.55303	0	1	1.16	0.46313	8	1	1	0.66663	G	0.80417	0.5	0.74861	0.93056
102	H	2	1	1	2.5704	0.67917	0	2.3348	1.1181	20	2	1	0.7101	G	0.80417	0.5	0.74861	0.93056
102	H	2	1	2	2.2602	0.75625	0	0.98793	0.86375	14	2	1	0.68648	G	0.80417	0.5	0.74861	0.93056
102	H	2	1	2	1.2129	0.82153	1	2.0864	0.98777	8	2	2	0.52174	G	0.80417	0.5	0.74861	0.93056
102	H	2	1	1	0.60924	0.24931	1	1.6197	0.73684	8	2	1	0.64571	G	0.80417	0.5	0.74861	0.93056
102	H	2	1	2	1.6283	0.80208	1	1.7179	0.9398	20	2	2	0.50321	G	0.80417	0.5	0.74861	0.93056
102	H	2	1	2	2.6249	0.89444	1	2.77	1.0725	8	2	2	0.84107	G	0.80417	0.5	0.74861	0.93056
102	H	2	1	2	0.7252	0.40694	1	3.4093	0.66651	14	1	2	1.0353	G	0.80417	0.5	0.74861	0.93056
102	H	2	1	1	1.2802	0.83681	1	2.7107	1.539	20	2	1	0.68447	G	0.80417	0.5	0.74861	0.93056
102	H	2	1	2	0.66982	0.51944	1	4.6513	0.74981	14	2	2	0.56525	G	0.80417	0.5	0.74861	0.93056
102	H	2	1	2	0.60726	0.19792	1	1.8917	0.33277	20	1	2	1.0808	G	0.80417	0.5	0.74861	0.93056
102	H	2	1	1	1.9241	0.90625	0.34236	1.7726	1.3015	20	2	2	0.97615	G	0.80417	0.5	0.74861	0.93056
102	H	2	1	1	0.67258	0.093056	1	2.2269	0.58146	20	1	1	1.054	G	0.80417	0.5	0.74861	0.93056
102	H	2	1	2	0.66251	0.24861	1	1.8249	0.61204	8	1	2	0.84842	G	0.80417	0.5	0.74861	0.93056
102	H	2	1	1	2.4781	0.65139	0	2.5149	0.93311	14	2	1	0.82303	G	0.80417	0.5	0.74861	0.93056
102	H	2	1	1	0.65549	0.12153	1	2.1143	0.54532	8	1	1	0.49687	G	0.80417	0.5	0.74861	0.93056
102	H	2	1	1	1.0739	0.82083	1	2.38	1.1194	8	2	1	0.64415	G	0.80417	0.5	0.74861	0.93056
102	H	2	1	1	0.64125	0.27431	1	1.9898	0.64522	14	1	1	0.40909	G	0.80417	0.5	0.74861	0.93056
102	H	2	1	1	0.83516	0.15556	1	1.8657	0.49727	8	2	1	0.66435	G	0.80417	0.5	0.74861	0.93056
102	H	2	1	1	1.1477	0.87986	-999	2.9143	NaN	14	2	2	1.0254	G	0.80417	0.5	0.74861	0.93056
102	H	2	1	1	1.13	0.71111	1	2.4232	0.73698	14	2	1	0.66249	G	0.80417	0.5	0.74861	0.93056
102	H	2	1	2	2.346	0.73819	0.30347	2.9203	1.0717	20	2	2	0.40809	G	0.80417	0.5	0.74861	0.93056
102	H	2	1	2	1.0923	0.21875	1	5.676	0.638	20	1	2	0.95674	G	0.80417	0.5	0.74861	0.93056
102	H	2	1	2	0.4908	0	1	1.2387	0.43651	14	1	2	0.73904	G	0.80417	0.5	0.74861	0.93056
102	H	2	1	2	1.5555	0.89444	1	1.6835	0.81266	8	2	2	0.82322	G	0.80417	0.5	0.74861	0.93056
102	H	2	1	1	0.77854	0.080556	1	1.3225	0.47495	20	2	1	0.70077	G	0.80417	0.5	0.74861	0.93056
102	H	2	1	2	0.55162	0	1	1.173	0.35647	8	1	2	0.863	G	0.80417	0.5	0.74861	0.93056
102	H	2	1	1	2.168	0.97361	1	1.8218	1.3874	8	1	1	0.95842	G	0.80417	0.5	0.74861	0.93056
102	H	2	1	1	0.67726	0	1	1.0479	0.32509	20	1	1	0.55594	G	0.80417	0.5	0.74861	0.93056
102	H	2	1	1	0.51534	0	1	0.96608	0.43766	14	1	1	1.0202	G	0.80417	0.5	0.74861	0.93056
102	H	2	1	1	1.5193	0.91528	1	2.9335	0.58058	14	2	1	0.52768	G	0.80417	0.5	0.74861	0.93056
102	H	2	1	1	0.80034	0.13125	1	1.9212	0.65201	8	2	1	0.72832	G	0.80417	0.5	0.74861	0.93056
102	H	2	1	1	0.57348	0.1375	-999	4.134	NaN	14	2	2	0.55284	G	0.80417	0.5	0.74861	0.93056
102	H	2	1	1	0.76776	0.11875	1	2.9935	0.4376	8	1	1	0.63499	G	0.80417	0.5	0.74861	0.93056
102	H	2	1	1	0.59922	0.054861	1	1.6167	0.29995	20	1	1	0.79771	G	0.80417	0.5	0.74861	0.93056
102	H	2	1	2	1.0129	0.26319	1	2.7797	1.1517	14	1	2	0.50708	G	0.80417	0.5	0.74861	0.93056
102	H	2	1	2	0.55595	0	1	1.0439	0.36645	20	1	2	0.67759	G	0.80417	0.5	0.74861	0.93056
102	H	2	1	1	0.48791	0.065972	1	1.5448	0.42819	14	1	1	0.92309	G	0.80417	0.5	0.74861	0.93056
102	H	2	1	1	0.82623	0.13472	-999	2.9038	NaN	8	2	2	0.87062	G	0.80417	0.5	0.74861	0.93056
102	H	2	1	1	0.73356	0.25278	-999	5.1684	NaN	20	2	2	0.40347	G	0.80417	0.5	0.74861	0.93056
102	H	2	1	1	1.2034	0.75	0.94028	1.577	3.8592	20	2	1	0.85583	G	0.80417	0.5	0.74861	0.93056
102	H	2	1	2	0.92949	0.47014	1	2.169	0.42872	8	1	2	1.0081	G	0.80417	0.5	0.74861	0.93056
102	H	2	1	2	2.1564	0.71458	0.34306	2.2791	1.623	20	2	2	0.80164	G	0.80417	0.5	0.74861	0.93056
102	H	2	1	1	0.66435	0.10903	1	2.0367	0.60033	20	1	1	0.84674	G	0.80417	0.5	0.74861	0.93056
102	H	2	1	2	0.86173	0.86389	1	2.7684	0.84415	8	2	2	0.52975	G	0.80417	0.5	0.74861	0.93056
102	H	2	1	2	0.58746	0.1375	1	1.4018	0.48058	8	1	2	0.5553	G	0.80417	0.5	0.74861	0.93056
102	H	2	1	1	0.84759	0.55208	1	2.2383	0.67522	14	1	1	1.0396	G	0.80417	0.5	0.74861	0.93056
102	H	2	1	2	0.59631	0.075694	1	1.7347	0.33016	14	1	2	1.0263	G	0.80417	0.5	0.74861	0.93056
102	H	2	1	1	2.2162	0.15278	0.26736	5.736	2.1212	14	2	2	0.68413	G	0.80417	0.5	0.74861	0.93056
102	H	2	1	2	1.996	0.7	0.20903	2.3845	0.7211	20	2	1	0.46515	G	0.80417	0.5	0.74861	0.93056
102	H	2	1	1	2.1815	0.67639	0.175	2.9052	0.70506	14	2	1	0.58193	G	0.80417	0.5	0.74861	0.93056
102	H	2	1	1	0.88089	0.25417	1	1.1414	0.449	8	2	1	0.63605	G	0.80417	0.5	0.74861	0.93056
102	H	2	1	1	0.62875	0	1	1.1591	0.34802	8	1	1	0.62928	G	0.80417	0.5	0.74861	0.93056
102	H	2	1	2	0.74493	0.14097	1	1.5479	0.47326	20	1	2	0.46998	G	0.80417	0.5	0.74861	0.93056
102	H	2	1	2	0.53791	0.27222	1	5.8319	1.5899	14	1	2	0.94958	L	0.80417	0.5	0.74861	0.93056
102	H	2	1	2	0.79395	0.62153	1	4.0439	0.76546	8	2	2	0.43024	L	0.80417	0.5	0.74861	0.93056
102	H	2	1	2	2.7037	0.3125	0.027778	7.325	1.7627	20	2	1	0.78716	L	0.80417	0.5	0.74861	0.93056
102	H	2	1	1	0.94587	0.51806	1	5.2315	0.68063	14	2	1	0.50229	L	0.80417	0.5	0.74861	0.93056
102	H	2	1	2	0.52504	0.084722	1	1.8211	0.5367	20	1	2	1.0721	L	0.80417	0.5	0.74861	0.93056
102	H	2	1	1	0.77371	0.74236	1	1.5312	0.64632	8	2	1	0.74404	L	0.80417	0.5	0.74861	0.93056
102	H	2	1	2	0.90575	0.72222	1	1.7012	0.58053	8	1	2	0.70134	L	0.80417	0.5	0.74861	0.93056
102	H	2	1	1	0.70774	0.48264	1	31.3122	1.2677	8	1	1	0.78022	L	0.80417	0.5	0.74861	0.93056
102	H	2	1	2	0.95955	0.67708	0.99861	2.0028	0.45575	14	2	2	0.82411	L	0.80417	0.5	0.74861	0.93056
102	H	2	1	1	0.50736	0.059028	1	1.5513	0.34423	14	1	1	0.72752	L	0.80417	0.5	0.74861	0.93056
102	H	2	1	1	0.59264	0	1	0.96214	0.3634	20	1	1	0.43596	L	0.80417	0.5	0.74861	0.93056
102	H	2	1	2	1.6936	0.71111	0.50694	2.3795	1.2147	20	2	2	0.54055	L	0.80417	0.5	0.74861	0.93056
102	H	2	1	2	0.52873	0.093056	1	1.9728	0.71816	20	1	2	0.54772	L	0.80417	0.5	0.74861	0.93056
102	H	2	1	1	1.733	0.73056	0.76042	2.3855	1.1981	20	2	1	1.0626	L	0.80417	0.5	0.74861	0.93056
102	H	2	1	1	0.68168	0.13403	1	1.9677	1.0885	14	1	1	0.48845	L	0.80417	0.5	0.74861	0.93056
102	H	2	1	2	0.87119	0	-999	5.0508	NaN	8	1	1	0.662	L	0.80417	0.5	0.74861	0.93056
102	H	2	1	2	0.96463	0.11319	1	2.829	0.71686	8	1	2	0.48562	L	0.80417	0.5	0.74861	0.93056
102	H	2	1	1	0.91386	0.35764	1	2.3731	0.45419	8	2	1	0.85986	L	0.80417	0.5	0.74861	0.93056
102	H	2	1	2	0.62048	0.10625	1	3.3026	0.35204	14	1	2	0.77446	L	0.80417	0.5	0.74861	0.93056
102	H	2	1	1	0.65271	0.040972	1	1.9199	0.43765	20	1	1	0.72248	L	0.80417	0.5	0.74861	0.93056
102	H	2	1	2	0.77192	0.50694	1	2.4512	1.6191	8	2	2	0.8349	L	0.80417	0.5	0.74861	0.93056
102	H	2	1	1	0.65644	0.0055556	1	0.98967	0.52172	14	2	1	0.52466	L	0.80417	0.5	0.74861	0.93056
102	H	2	1	2	1.525	0.90347	1	2.1782	0.5973	20	2	2	0.77066	L	0.80417	0.5	0.74861	0.93056
102	H	2	1	2	0.79725	0.49861	1	1.3557	0.35078	14	2	2	0.87691	L	0.80417	0.5	0.74861	0.93056
102	H	2	1	1	0.83906	0.50347	1	2.3503	1.0459	8	2	1	0.5101	L	0.80417	0.5	0.74861	0.93056
102	H	2	1	1	0.98687	0.083333	-999	2.1162	NaN	20	2	2	0.75605	L	0.80417	0.5	0.74861	0.93056
102	H	2	1	1	0.90578	0.38056	1	3.1175	0.4739	8	1	1	1.0701	L	0.80417	0.5	0.74861	0.93056
102	H	2	1	1	0.93855	0.36111	1	2.3444	0.65653	14	2	1	0.61166	L	0.80417	0.5	0.74861	0.93056
102	H	2	1	2	0.84408	0.24375	1	2.9359	0.8855	8	2	2	0.43048	L	0.80417	0.5	0.74861	0.93056
102	H	2	1	2	0.71588	0	1	1.4253	0.49293	8	1	2	0.46136	L	0.80417	0.5	0.74861	0.93056
102	H	2	1	2	1.25	0.60278	1	5.1517	0.49399	14	2	2	0.7028	L	0.80417	0.5	0.74861	0.93056
102	H	2	1	1	0.66268	0.055556	1	2.0228	0.29838	14	1	1	0.6925	L	0.80417	0.5	0.74861	0.93056
102	H	2	1	1	0.69074	0.10625	1	2.6193	2.9959	20	1	1	0.65918	L	0.80417	0.5	0.74861	0.93056
102	H	2	1	2	0.6425	0.50833	1	10.9262	0.86605	20	1	2	0.76434	L	0.80417	0.5	0.74861	0.93056
102	H	2	1	2	2.9692	0.51111	0.039583	2.2427	0.9202	20	2	1	0.41465	L	0.80417	0.5	0.74861	0.93056
102	H	2	1	2	0.62223	0.10556	1	2.9805	0.94166	14	1	2	0.52728	L	0.80417	0.5	0.74861	0.93056
102	H	2	1	2	0.69813	0.15278	1	2.2454	0.59065	20	1	2	1.0711	L	0.80417	0.5	0.74861	0.93056
102	H	2	1	2	1.0333	0.57847	1	2.5447	0.56571	8	2	2	0.76515	L	0.80417	0.5	0.74861	0.93056
102	H	2	1	2	1.0989	0.16458	1	3.071	0.37853	20	2	2	0.92834	L	0.80417	0.5	0.74861	0.93056
102	H	2	1	2	0.61945	0.12222	1	1.8432	0.37434	8	1	2	0.6327	L	0.80417	0.5	0.74861	0.93056
102	H	2	1	1	0.587	0	1	1.2198	0.51514	14	1	1	0.45183	L	0.80417	0.5	0.74861	0.93056
102	H	2	1	1	0.53586	0	1	1.169	0.39251	20	1	1	0.93592	L	0.80417	0.5	0.74861	0.93056
102	H	2	1	2	1.7579	0.53889	0.84931	3.2966	1.4127	14	2	2	0.45032	L	0.80417	0.5	0.74861	0.93056
102	H	2	1	1	0.85898	0.25417	1	3.0693	0.57424	8	2	1	0.48893	L	0.80417	0.5	0.74861	0.93056
102	H	2	1	2	0.48011	0	-999	2.9531	NaN	8	1	1	0.81766	L	0.80417	0.5	0.74861	0.93056
102	H	2	1	1	1.5061	0.61597	1	3.7474	1.2752	14	2	1	0.41906	L	0.80417	0.5	0.74861	0.93056
102	H	2	1	2	0.68774	0.075694	1	2.213	0.31631	14	1	2	0.95192	L	0.80417	0.5	0.74861	0.93056
102	H	2	1	1	1.4429	0.40278	1	3.9044	1.7731	20	2	1	0.73012	L	0.80417	0.5	0.74861	0.93056
102	H	2	1	1	1.0217	0.28681	1	3.043	0.5981	14	2	1	0.92007	L	0.80417	0.5	0.74861	0.93056
102	H	2	1	1	1.4718	0.59097	1	1.8733	0.52402	20	2	1	0.99527	L	0.80417	0.5	0.74861	0.93056
102	H	2	1	2	1.2644	0.55278	0.73194	2.6447	1.2069	20	2	2	0.93825	L	0.80417	0.5	0.74861	0.93056
102	H	2	1	1	0.94317	0.12222	1	1.9586	0.34463	8	2	1	0.48495	L	0.80417	0.5	0.74861	0.93056
102	H	2	1	2	1.0503	0.49583	1	2.5579	1.6167	8	2	2	0.64835	L	0.80417	0.5	0.74861	0.93056
102	H	2	1	2	0.73754	0.083333	1	1.4766	0.44719	14	2	2	0.46542	L	0.80417	0.5	0.74861	0.93056
102	H	2	1	1	0.59973	0.15694	1	6.2232	0.44665	8	1	1	1.0911	L	0.80417	0.5	0.74861	0.93056
102	H	2	1	2	0.88634	0.12014	1	4.9252	0.41003	20	1	2	0.49429	L	0.80417	0.5	0.74861	0.93056
102	H	2	1	2	0.56277	0	1	1.1784	0.49898	14	1	2	0.71267	L	0.80417	0.5	0.74861	0.93056
102	H	2	1	1	0.8552	0.13056	1	2.2434	0.30172	20	1	1	0.84532	L	0.80417	0.5	0.74861	0.93056
102	H	2	1	1	0.58297	0.071528	1	4.6021	0.35751	14	1	1	0.64813	L	0.80417	0.5	0.74861	0.93056
102	H	2	1	2	0.61099	0	1	1.2671	0.24154	8	1	2	0.95813	L	0.80417	0.5	0.74861	0.93056
102	H	2	1	2	0.48399	0	1	1.0168	0.33579	20	1	2	0.78433	L	0.80417	0.5	0.74861	0.93056
102	H	2	1	2	1.8033	0.87847	0.79722	2.5835	1.156	8	2	2	0.77436	L	0.80417	0.5	0.74861	0.93056
102	H	2	1	2	0.79682	0	-999	1.6579	NaN	14	2	1	0.83956	L	0.80417	0.5	0.74861	0.93056
102	H	2	1	1	0.65828	0.13681	1	1.5507	0.35525	8	1	1	0.6098	L	0.80417	0.5	0.74861	0.93056
102	H	2	1	1	0.67388	0.25694	1	1.6822	1.5381	8	2	1	1.0509	L	0.80417	0.5	0.74861	0.93056
102	H	2	1	2	0.76697	0.13194	1	1.9887	0.339	8	1	2	0.61913	L	0.80417	0.5	0.74861	0.93056
102	H	2	1	1	0.81576	0.15208	-999	1.8135	NaN	14	2	2	0.64936	L	0.80417	0.5	0.74861	0.93056
102	H	2	1	1	0.98047	0.070139	1	2.371	0.26323	14	1	1	0.43835	L	0.80417	0.5	0.74861	0.93056
102	H	2	1	2	1.2275	0.82986	-999	2.7018	NaN	20	2	1	1.0451	L	0.80417	0.5	0.74861	0.93056
102	H	2	1	2	1.1157	0.63194	0.97639	2.3328	0.95425	20	2	2	0.99757	L	0.80417	0.5	0.74861	0.93056
102	H	2	1	1	0.63674	0.061806	1	1.1429	0.75879	20	1	1	0.53703	L	0.80417	0.5	0.74861	0.93056
102	H	2	1	2	0.56411	0.095139	1	1.3213	0.2962	14	1	2	0.59963	L	0.80417	0.5	0.74861	0.93056
102	H	2	1	1	0.93877	0.35764	1	1.5687	1.0756	20	1	1	1.0562	L	0.80417	0.5	0.74861	0.93056
102	H	2	1	1	0.91549	0.54514	1	2.6771	0.3949	8	2	1	0.56137	L	0.80417	0.5	0.74861	0.93056
102	H	2	1	2	0.89369	0.36389	1	2.2943	0.78047	14	1	2	0.54181	L	0.80417	0.5	0.74861	0.93056
102	H	2	1	2	0.63578	0	-999	2.3183	NaN	8	1	1	0.87457	L	0.80417	0.5	0.74861	0.93056
102	H	2	1	1	0.7596	0.069444	1	5.9002	0.3069	14	2	1	1.0195	L	0.80417	0.5	0.74861	0.93056
102	H	2	1	2	0.73951	0.066667	1	2.1109	0.28512	14	2	2	0.9098	L	0.80417	0.5	0.74861	0.93056
102	H	2	1	2	0.62588	0	1	1.0708	0.41045	8	1	2	0.74798	L	0.80417	0.5	0.74861	0.93056
102	H	2	1	2	1.6192	0.94792	1	2.2702	0.9232	8	2	2	0.89828	L	0.80417	0.5	0.74861	0.93056
102	H	2	1	1	1.2926	0.62361	0.84861	1.9348	0.72358	20	2	1	0.70421	L	0.80417	0.5	0.74861	0.93056
102	H	2	1	2	0.86369	0.35694	1	3.038	0.78581	20	2	2	1.0608	L	0.80417	0.5	0.74861	0.93056
102	H	2	1	1	0.85606	0.060417	1	1.7332	0.24817	14	1	1	0.47209	L	0.80417	0.5	0.74861	0.93056
102	H	2	1	2	0.63258	0.058333	1	1.6087	0.31786	20	1	2	0.84062	L	0.80417	0.5	0.74861	0.93056
102	H	2	1	1	1.1674	0.25903	1	5.2246	0.38675	14	2	1	0.5301	L	0.80417	0.5	0.74861	0.93056
102	H	2	1	2	0.94808	0.50556	1	2.8168	0.40978	8	2	2	0.93213	L	0.80417	0.5	0.74861	0.93056
102	H	2	1	2	0.99801	0.24931	1	1.2237	0.24681	8	1	2	0.61321	L	0.80417	0.5	0.74861	0.93056
102	H	2	1	1	0.6367	0.053472	1	1.4111	0.28649	20	1	1	0.99615	L	0.80417	0.5	0.74861	0.93056
102	H	2	1	2	2.6039	0.20903	1	7.0614	0.59035	14	2	2	0.75494	L	0.80417	0.5	0.74861	0.93056
102	H	2	1	2	0.58076	0	1	1.4045	0.39564	14	1	2	0.47668	L	0.80417	0.5	0.74861	0.93056
102	H	2	1	1	0.7351	0.14236	1	1.6311	0.42422	14	1	1	0.88138	L	0.80417	0.5	0.74861	0.93056
102	H	2	1	1	0.61155	0	-999	2.3852	NaN	20	1	2	0.57253	L	0.80417	0.5	0.74861	0.93056
102	H	2	1	1	0.79966	0.24931	1	1.4893	0.24469	8	1	1	0.43212	L	0.80417	0.5	0.74861	0.93056
102	H	2	1	1	0.72147	0.14028	1	0.98281	0.34363	8	2	1	0.93416	L	0.80417	0.5	0.74861	0.93056
102	H	2	1	2	1.8359	0.17014	1	4.7143	0.75669	20	2	2	0.41667	L	0.80417	0.5	0.74861	0.93056
102	H	2	1	1	1.5901	0.76111	0.89306	2.191	1.2855	20	2	1	0.70497	L	0.80417	0.5	0.74861	0.93056
102	H	2	1	1	1.2285	0.94375	0.91319	2.4059	1.0288	8	2	1	1.0834	L	0.80417	0.5	0.74861	0.93056
102	H	2	1	1	1.1735	0.88333	1	1.8206	0.4136	14	1	1	0.97369	L	0.80417	0.5	0.74861	0.93056
102	H	2	1	1	0.67661	0.13819	1	1.3431	0.19439	20	1	1	0.83453	L	0.80417	0.5	0.74861	0.93056
102	H	2	1	2	0.6292	0.12431	1	1.5558	0.19388	8	1	2	0.53696	L	0.80417	0.5	0.74861	0.93056
102	H	2	1	1	1.7577	0.88333	1	1.7874	1.0058	14	2	1	0.85626	L	0.80417	0.5	0.74861	0.93056
102	H	2	1	2	0.99101	0.7875	1	2.6172	0.37745	20	2	2	1.0185	L	0.80417	0.5	0.74861	0.93056
102	H	2	1	1	2.3313	0.92778	0.46528	1.9735	1.5257	20	2	1	0.43953	L	0.80417	0.5	0.74861	0.93056
102	H	2	1	2	1.1718	0.64375	0.93542	2.4719	2.7839	14	2	2	0.606	L	0.80417	0.5	0.74861	0.93056
102	H	2	1	2	1.9819	0.82431	1	1.7869	0.67764	14	1	2	0.64782	L	0.80417	0.5	0.74861	0.93056
102	H	2	1	2	1.0682	0.88889	1	2.8605	0.40024	8	2	2	0.69276	L	0.80417	0.5	0.74861	0.93056
102	H	2	1	2	1.0448	0.46389	1	2.6154	0.64438	20	1	2	0.58629	L	0.80417	0.5	0.74861	0.93056
102	H	2	1	1	0.48448	0	1	1.1763	0.33653	8	1	1	0.81835	L	0.80417	0.5	0.74861	0.93056
102	H	2	1	2	0.85747	0.28194	1	2.6797	0.44913	14	2	2	0.94077	L	0.80417	0.5	0.74861	0.93056
102	H	2	1	1	0.72961	0.2	1	1.631	0.48408	14	1	1	0.59733	L	0.80417	0.5	0.74861	0.93056
102	H	2	1	2	1.0903	0.525	1	2.7251	0.33451	20	2	2	0.4521	L	0.80417	0.5	0.74861	0.93056
102	H	2	1	1	0.79921	0.14792	1	2.1007	0.31341	20	2	1	0.8181	L	0.80417	0.5	0.74861	0.93056
102	H	2	1	1	1.0407	0.25347	0.83542	1.6667	0.25712	20	1	1	0.96364	L	0.80417	0.5	0.74861	0.93056
102	H	2	1	2	0.8113	0.13056	1	2.1344	0.2872	8	2	2	1.0502	L	0.80417	0.5	0.74861	0.93056
102	H	2	1	2	1.5204	0.77847	1	1.4877	0.44126	20	1	2	0.46274	L	0.80417	0.5	0.74861	0.93056
102	H	2	1	2	0.5187	0.12292	1	1.545	0.32982	8	1	2	0.82231	L	0.80417	0.5	0.74861	0.93056
102	H	2	1	1	0.95903	0.77014	1	2.1264	0.93902	8	2	1	0.6369	L	0.80417	0.5	0.74861	0.93056
102	H	2	1	1	0.47575	0.081944	1	1.3513	0.26988	8	1	1	0.65695	L	0.80417	0.5	0.74861	0.93056
102	H	2	1	2	0.64301	0.059722	1	1.484	0.25935	14	1	2	0.51785	L	0.80417	0.5	0.74861	0.93056
102	H	2	1	2	2.2221	0.82083	0.28403	2.207	2.6732	14	2	1	1.0539	L	0.80417	0.5	0.74861	0.93056
102	H	2	1	1	0.84996	0.37153	1	1.4617	0.59736	8	2	1	0.54725	L	0.80417	0.5	0.74861	0.93056
102	H	2	1	2	0.76992	0.38403	1	2.2241	0.32474	20	1	2	0.59096	L	0.80417	0.5	0.74861	0.93056
102	H	2	1	1	1.6102	0.65486	0.99583	3.7423	0.5844	20	2	1	0.91216	L	0.80417	0.5	0.74861	0.93056
102	H	2	1	2	0.76905	0.21528	0.95833	1.7665	0.23749	14	2	2	0.50215	L	0.80417	0.5	0.74861	0.93056
102	H	2	1	1	0.68363	0.055556	1	2.1087	0.32925	20	1	1	0.67813	L	0.80417	0.5	0.74861	0.93056
102	H	2	1	1	0.67595	0.077083	1	1.7954	0.26602	14	1	1	0.80022	L	0.80417	0.5	0.74861	0.93056
102	H	2	1	2	1.8353	0.19722	0.59583	2.1413	1.1014	20	2	2	0.93114	L	0.80417	0.5	0.74861	0.93056
102	H	2	1	1	1.3905	0.57639	1	2.8738	0.3237	14	2	1	0.51491	L	0.80417	0.5	0.74861	0.93056
102	H	2	1	2	0.7628	0.37778	1	1.7257	0.54532	8	1	2	0.65922	L	0.80417	0.5	0.74861	0.93056
102	H	2	1	1	0.79104	0.38264	1	2.0782	0.36098	8	1	1	0.7059	L	0.80417	0.5	0.74861	0.93056
102	H	2	1	2	0.54471	0.10764	1	8.3054	0.31091	14	1	2	0.83955	L	0.80417	0.5	0.74861	0.93056
102	H	2	1	1	0.88731	0.12986	-999	3.1305	NaN	8	2	2	0.598	L	0.80417	0.5	0.74861	0.93056
102	H	2	1	2	0.80846	0.25139	1	5.339	0.24117	8	2	2	0.83002	L	0.80417	0.5	0.74861	0.93056
102	H	2	1	2	2.619	0.65486	0.14375	1.7547	3.0536	14	1	2	0.47207	L	0.80417	0.5	0.74861	0.93056
102	H	2	1	2	0.56017	0	1	1.2277	0.26964	8	1	2	0.43856	L	0.80417	0.5	0.74861	0.93056
102	H	2	1	2	1.7041	0.74722	0.44097	2.7425	1.78	20	2	2	0.7402	L	0.80417	0.5	0.74861	0.93056
102	H	2	1	1	0.91089	0.55625	1	1.9866	0.99435	8	1	1	0.83274	L	0.80417	0.5	0.74861	0.93056
102	H	2	1	1	1.0342	0.71319	1	2.5381	0.94443	14	2	1	0.82123	L	0.80417	0.5	0.74861	0.93056
102	H	2	1	2	2.6062	0.51389	0.30347	1.3942	2.692	20	2	1	0.4573	L	0.80417	0.5	0.74861	0.93056
102	H	2	1	2	1.116	0.14931	1	2.7186	1.186	14	2	2	0.73179	L	0.80417	0.5	0.74861	0.93056
102	H	2	1	2	0.58054	0.10139	1	1.0202	0.32453	20	1	2	1.0639	L	0.80417	0.5	0.74861	0.93056
102	H	2	1	1	1.2626	1	1	2.1109	0.82015	8	2	1	0.70834	L	0.80417	0.5	0.74861	0.93056
102	H	2	1	1	1.9834	0.89653	0.99792	2.3182	0.75938	14	1	1	0.97386	L	0.80417	0.5	0.74861	0.93056
102	H	2	1	1	0.59426	0	1	1.1341	0.74412	20	1	1	0.46438	L	0.80417	0.5	0.74861	0.93056
102	H	2	1	2	0.68608	0.096528	1	1.505	0.63413	20	1	2	0.72848	L	0.80417	0.5	0.74861	0.93056
102	H	2	1	1	0.60587	0.12153	1	1.6537	0.25134	8	1	1	0.83112	L	0.80417	0.5	0.74861	0.93056
102	H	2	1	1	0.74285	0.11875	-999	2.9512	NaN	8	1	2	0.70002	L	0.80417	0.5	0.74861	0.93056
102	H	2	1	2	0.97891	0.76319	1	2.2746	0.39662	8	2	2	0.53857	L	0.80417	0.5	0.74861	0.93056
102	H	2	1	1	1.1269	0.72986	1	2.1676	0.5464	8	2	1	0.59797	L	0.80417	0.5	0.74861	0.93056
102	H	2	1	1	0.72123	0.20972	1	3.7312	0.40426	20	1	1	0.92896	L	0.80417	0.5	0.74861	0.93056
102	H	2	1	2	0.50549	0.14583	1	2.9467	0.22843	14	1	2	0.85328	L	0.80417	0.5	0.74861	0.93056
102	H	2	1	1	0.69771	0.14306	1	3.1252	0.37154	14	1	1	0.54863	L	0.80417	0.5	0.74861	0.93056
102	H	2	1	1	0.78933	0	1	1.4862	0.31656	14	2	1	0.96059	L	0.80417	0.5	0.74861	0.93056
102	H	2	1	2	1.5947	0.91458	1	1.4858	0.49671	14	2	2	0.6752	L	0.80417	0.5	0.74861	0.93056
102	H	2	1	1	1.3428	0.91806	1	1.3931	0.76611	20	2	1	0.76726	L	0.80417	0.5	0.74861	0.93056
102	H	2	1	2	0.69805	0.10069	1	1.4825	0.28192	20	2	2	0.77007	L	0.80417	0.5	0.74861	0.93056
102	H	2	1	2	3.889	0.36458	0	1.436	0.91004	14	2	2	1.038	L	0.80417	0.5	0.74861	0.93056
102	H	2	1	1	1.2568	0.82153	1	1.1707	0.53712	20	2	1	0.62571	L	0.80417	0.5	0.74861	0.93056
102	H	2	1	1	0.71051	0.049306	1	1.7716	0.28194	20	1	1	1.0211	L	0.80417	0.5	0.74861	0.93056
102	H	2	1	2	0.48887	0	1	2.093	0.28652	14	1	2	0.60246	L	0.80417	0.5	0.74861	0.93056
102	H	2	1	2	0.51347	0.23958	1	2.4586	0.39048	8	1	2	0.62123	L	0.80417	0.5	0.74861	0.93056
102	H	2	1	1	0.80181	0.48333	1	1.3655	0.67643	8	2	1	0.79104	L	0.80417	0.5	0.74861	0.93056
102	H	2	1	2	0.87949	0.25069	1	2.0284	0.48563	8	2	2	0.94396	L	0.80417	0.5	0.74861	0.93056
102	H	2	1	1	0.86593	0.38264	1	1.3971	1.0396	8	1	1	0.64411	L	0.80417	0.5	0.74861	0.93056
102	H	2	1	1	0.85185	0.60347	1	2.2421	0.27391	14	1	1	0.63662	L	0.80417	0.5	0.74861	0.93056
102	H	2	1	2	0.55642	0.055556	1	1.762	0.30995	20	1	2	0.60984	L	0.80417	0.5	0.74861	0.93056
102	H	2	1	1	1.2696	0.48333	1	8.6806	0.39902	14	2	1	0.70521	L	0.80417	0.5	0.74861	0.93056
102	H	2	1	1	2.3903	0.38681	0.081944	2.2453	1.3963	20	2	2	0.46557	L	0.80417	0.5	0.74861	0.93056
102	H	2	1	2	0.47702	0.05625	1	2.1586	0.46042	20	1	2	0.83112	L	0.80417	0.5	0.74861	0.93056
102	H	2	1	1	0.99557	0.64583	1	1.6101	0.41821	20	2	1	0.65396	L	0.80417	0.5	0.74861	0.93056
102	H	2	1	2	0.49503	0	-999	1.6079	NaN	20	1	1	0.97255	L	0.80417	0.5	0.74861	0.93056
102	H	2	1	2	1.0589	0.17917	1	2.7687	0.49291	20	2	2	0.4297	L	0.80417	0.5	0.74861	0.93056
102	H	2	1	2	0.81713	0.51875	1	2.094	0.35524	14	2	2	0.59165	L	0.80417	0.5	0.74861	0.93056
102	H	2	1	1	0.58472	0.225	1	2.2136	0.65147	14	1	1	0.74352	L	0.80417	0.5	0.74861	0.93056
102	H	2	1	1	0.96698	0.44861	1	3.0753	0.47822	8	2	1	0.7406	L	0.80417	0.5	0.74861	0.93056
102	H	2	1	1	1.9774	0.74931	0.75694	1.4354	1.2738	14	2	1	0.81787	L	0.80417	0.5	0.74861	0.93056
102	H	2	1	2	0.6851	0.20208	1	1.2979	0.68946	14	1	2	1.0445	L	0.80417	0.5	0.74861	0.93056
102	H	2	1	2	0.51868	0.12222	1	2.5411	0.2585	8	1	2	0.66368	L	0.80417	0.5	0.74861	0.93056
102	H	2	1	2	1.0949	0.325	1	3.545	0.2592	8	2	2	0.49729	L	0.80417	0.5	0.74861	0.93056
102	H	2	1	2	0.93991	0.26319	-999	1.8635	NaN	8	1	1	0.54084	L	0.80417	0.5	0.74861	0.93056
103	H	1	3	1	6.4201	0.42847	0	4.4619	4.5144	14	2	2	0.9368	N	0.58194	0.75	0.75	1
103	H	1	3	2	2.5291	0.37639	1	2.5562	1.7932	8	2	2	0.88367	N	0.58194	0.75	0.75	1
103	H	1	3	2	1.0465	0.25278	-999	4.9458	NaN	8	1	1	0.74567	N	0.58194	0.75	0.75	1
103	H	1	3	1	1.219	0.14236	1	2.0587	2.4714	14	1	1	0.89845	N	0.58194	0.75	0.75	1
103	H	1	3	1	2.079	0.35625	1	2.6545	2.1378	14	2	1	0.60038	N	0.58194	0.75	0.75	1
103	H	1	3	1	5.0988	0.6	0	2.8046	0.83011	20	2	1	0.81014	N	0.58194	0.75	0.75	1
103	H	1	3	1	2.8299	0.62361	1	2.9437	1.3329	8	2	1	0.50424	N	0.58194	0.75	0.75	1
103	H	1	3	2	1.6475	0.2125	1	3.4818	1.3062	14	1	2	0.55247	N	0.58194	0.75	0.75	1
103	H	1	3	2	2.7552	0.29931	1	2.4238	1.3534	20	2	2	0.57202	N	0.58194	0.75	0.75	1
103	H	1	3	2	1.1916	0.14931	1	1.9613	2.0075	20	1	2	0.62129	N	0.58194	0.75	0.75	1
103	H	1	3	2	1.0174	0.49931	1	2.87	1.7521	8	1	2	0.98219	N	0.58194	0.75	0.75	1
103	H	1	3	1	1.5725	0.20278	1	2.3612	1.5337	20	1	1	0.53221	N	0.58194	0.75	0.75	1
103	H	1	3	2	2.5452	0.49792	0	2.7246	1.1864	20	2	2	0.5821	N	0.58194	0.75	0.75	1
103	H	1	3	1	1.0758	0.097222	1	1.6525	1.5658	20	1	1	0.66051	N	0.58194	0.75	0.75	1
103	H	1	3	1	1.3843	0.21389	1	2.2933	1.6574	14	1	1	0.62335	N	0.58194	0.75	0.75	1
103	H	1	3	2	1.4536	0.37431	1	1.5537	0.99204	8	2	2	0.42284	N	0.58194	0.75	0.75	1
103	H	1	3	2	1.5556	0.21458	1	1.6828	1.1073	14	1	2	0.64405	N	0.58194	0.75	0.75	1
103	H	1	3	2	1.5078	0.20139	1	1.6203	1.1531	20	1	2	1.0438	N	0.58194	0.75	0.75	1
103	H	1	3	2	0.8964	0.375	1	1.0944	1.0257	8	1	2	0.64712	N	0.58194	0.75	0.75	1
103	H	1	3	1	0.96642	0.25347	1	1.502	1.0439	8	1	1	0.75422	N	0.58194	0.75	0.75	1
103	H	1	3	2	2.169	0.64514	0	1.5602	1.1107	14	2	1	0.57257	N	0.58194	0.75	0.75	1
103	H	1	3	1	2.5956	0.37708	0.65347	1.4196	1.0946	8	2	1	0.70425	N	0.58194	0.75	0.75	1
103	H	1	3	1	2.0037	0.25069	1	1.4038	1.1697	20	2	1	0.54517	N	0.58194	0.75	0.75	1
103	H	1	3	2	1.8124	0.21319	1	1.1855	1.6016	14	2	2	0.46199	N	0.58194	0.75	0.75	1
103	H	1	3	1	1.3217	0.25278	1	1.7522	1.4595	8	1	1	0.40545	G	0.58194	0.75	0.75	1
103	H	1	3	2	1.8251	0.35208	1	2.5135	1.0873	20	2	2	0.62343	G	0.58194	0.75	0.75	1
103	H	1	3	1	2.4157	0.75208	1	2.8802	0.90153	8	2	1	0.88967	G	0.58194	0.75	0.75	1
103	H	1	3	2	1.2029	0.3625	1	1.8111	2.6074	14	1	2	0.85076	G	0.58194	0.75	0.75	1
103	H	1	3	2	1.2604	0.098611	1	1.7439	0.89731	20	1	2	0.41664	G	0.58194	0.75	0.75	1
103	H	1	3	1	0.94563	0.20972	1	1.322	1.4558	14	1	1	0.4422	G	0.58194	0.75	0.75	1
103	H	1	3	2	1.8292	0.42917	1	1.4442	1.0942	14	2	2	1.0149	G	0.58194	0.75	0.75	1
103	H	1	3	2	1.2316	0.50278	1	1.5012	1.6152	8	1	2	0.77005	G	0.58194	0.75	0.75	1
103	H	1	3	2	2.7189	0.71042	0.25139	1.7876	1.3704	14	2	1	0.65221	G	0.58194	0.75	0.75	1
103	H	1	3	1	2.1351	0.49444	1	1.2746	0.95482	20	2	1	0.52377	G	0.58194	0.75	0.75	1
103	H	1	3	2	2.3373	0.625	1	2.9631	1.1402	8	2	2	0.9137	G	0.58194	0.75	0.75	1
103	H	1	3	1	1.1887	0.34931	1	2.539	1.196	20	1	1	0.64045	G	0.58194	0.75	0.75	1
103	H	1	3	2	1.9766	0.60139	0	2.9469	1.1613	20	2	2	1.0334	G	0.58194	0.75	0.75	1
103	H	1	3	1	1.1222	0.35556	1	1.7466	1.5226	14	1	1	0.73256	G	0.58194	0.75	0.75	1
103	H	1	3	1	1.1279	0.37639	1	2.2604	1.1484	8	1	1	0.57057	G	0.58194	0.75	0.75	1
103	H	1	3	1	1.0032	0.37083	1	2.1833	1.2496	8	2	1	0.98329	G	0.58194	0.75	0.75	1
103	H	1	3	2	1.3076	0.21667	1	1.86	1.3128	14	1	2	0.97574	G	0.58194	0.75	0.75	1
103	H	1	3	2	1.7659	0.35694	1	1.9313	1.0805	14	2	2	0.91619	G	0.58194	0.75	0.75	1
103	H	1	3	2	2.3692	0.74861	1	1.1456	1.1311	8	2	2	0.41335	G	0.58194	0.75	0.75	1
103	H	1	3	2	1.215	0.62431	1	2.6469	1.7814	8	1	2	0.62253	G	0.58194	0.75	0.75	1
103	H	1	3	1	2.5838	0.71111	1	2.4998	0.81021	14	2	1	0.59171	G	0.58194	0.75	0.75	1
103	H	1	3	1	2.0182	0.70069	1	2.6096	1.8491	20	2	1	0.78699	G	0.58194	0.75	0.75	1
103	H	1	3	2	2.0429	0.50069	1	6.5229	2.8721	20	1	2	0.99429	G	0.58194	0.75	0.75	1
103	H	1	3	1	1.647	0.20486	1	0.97321	5.4748	20	1	1	0.88013	G	0.58194	0.75	0.75	1
103	H	1	3	2	3.3983	0.70208	0.80208	1.9324	1.4853	20	1	2	0.69372	G	0.58194	0.75	0.75	1
103	H	1	3	2	2.1156	0.75417	1	1.0789	1.4969	8	2	1	0.40758	G	0.58194	0.75	0.75	1
103	H	1	3	2	1.1701	0.28681	1	1.528	1.277	14	1	2	0.58098	G	0.58194	0.75	0.75	1
103	H	1	3	2	1.2021	0.37778	1	1.1548	1.3357	8	1	2	1.0786	G	0.58194	0.75	0.75	1
103	H	1	3	2	1.9205	0.64306	0	1.1423	0.97832	20	2	2	0.5519	G	0.58194	0.75	0.75	1
103	H	1	3	1	1.1175	0.40139	1	1.7616	1.0124	20	1	1	0.75252	G	0.58194	0.75	0.75	1
103	H	1	3	2	2.2854	0.42847	1	1.4688	1.0027	14	2	2	0.62877	G	0.58194	0.75	0.75	1
103	H	1	3	2	2.0453	0.43819	0.13056	1.4141	1.4049	20	2	1	0.67932	G	0.58194	0.75	0.75	1
103	H	1	3	2	2.3419	0.49653	0.83333	1.4926	1.4729	14	2	1	0.50675	G	0.58194	0.75	0.75	1
103	H	1	3	2	1.84	0.88611	1	1.4601	0.99016	8	2	2	0.99905	G	0.58194	0.75	0.75	1
103	H	1	3	1	1.1689	0.42778	1	2.6674	1.1963	14	1	1	0.72377	G	0.58194	0.75	0.75	1
103	H	1	3	1	1.0688	0.62778	1	1.6927	3.1087	8	1	1	0.44102	G	0.58194	0.75	0.75	1
103	H	1	3	2	1.4629	0.62083	0.89375	3.0711	0.97375	8	2	2	0.48985	G	0.58194	0.75	0.75	1
103	H	1	3	2	2.4096	0.59722	0.51528	2.6268	2.7144	20	2	1	0.71719	G	0.58194	0.75	0.75	1
103	H	1	3	1	0.80469	0.37431	0.98472	2.3795	1.2874	8	1	1	0.75238	G	0.58194	0.75	0.75	1
103	H	1	3	2	1.1103	0.625	1	1.1035	1.231	8	1	2	0.56319	G	0.58194	0.75	0.75	1
103	H	1	3	2	0.9311	0.39722	1	2.2105	1.6223	20	1	2	0.90958	G	0.58194	0.75	0.75	1
103	H	1	3	1	0.98139	0.56944	1	1.9334	1.0796	14	1	1	0.9684	G	0.58194	0.75	0.75	1
103	H	1	3	1	1.8825	0.64931	0	3.4043	1.1441	20	2	2	1.0712	G	0.58194	0.75	0.75	1
103	H	1	3	1	0.74748	0.24931	1	1.5147	1.4851	20	1	1	0.87078	G	0.58194	0.75	0.75	1
103	H	1	3	2	2.2616	0.57222	0.51111	1.118	1.8488	14	2	1	0.87554	G	0.58194	0.75	0.75	1
103	H	1	3	2	2.3844	0.49792	0	1.3898	0.99287	14	2	2	0.98429	G	0.58194	0.75	0.75	1
103	H	1	3	1	2.3867	0.62639	0.20069	1.8043	1.5067	8	2	1	0.40396	G	0.58194	0.75	0.75	1
103	H	1	3	2	1.2334	0.35556	1	2.3217	1.1917	14	1	2	0.94602	G	0.58194	0.75	0.75	1
103	H	1	3	1	2.3907	0.71667	0.49722	1.5837	3.1289	14	2	2	0.58249	G	0.58194	0.75	0.75	1
103	H	1	3	2	1.9285	0.54722	0	1.1261	0.98163	20	2	2	0.66015	G	0.58194	0.75	0.75	1
103	H	1	3	1	1.0658	0.42917	1	1.069	1.0164	14	1	1	0.68778	G	0.58194	0.75	0.75	1
103	H	1	3	1	0.94173	0.50139	0.95625	3.0436	1.5756	8	1	1	0.77191	G	0.58194	0.75	0.75	1
103	H	1	3	2	1.3994	0.59861	1	1.5939	1.154	20	1	2	0.95748	G	0.58194	0.75	0.75	1
103	H	1	3	2	2.5458	0.74653	0.66597	1.7917	1.3156	8	2	1	0.55922	G	0.58194	0.75	0.75	1
103	H	1	3	1	2.0926	0.30139	0	1.9921	0.89347	20	2	1	0.96875	G	0.58194	0.75	0.75	1
103	H	1	3	2	0.93095	0.74931	1	1.7982	1.0953	8	1	2	0.58005	G	0.58194	0.75	0.75	1
103	H	1	3	1	2.2528	0.35278	1	1.0709	0.97041	14	2	1	0.87333	G	0.58194	0.75	0.75	1
103	H	1	3	2	0.96792	0.64167	1	3.2702	1.2364	14	1	2	0.63961	G	0.58194	0.75	0.75	1
103	H	1	3	2	2.1569	0.75347	0.20833	1.2137	1.2792	8	2	2	0.82278	G	0.58194	0.75	0.75	1
103	H	1	3	1	0.86251	0.64861	1	3.1006	1.1535	20	1	1	0.94379	G	0.58194	0.75	0.75	1
103	H	1	3	1	0.90613	0.64236	1	1.5611	1.2526	14	1	1	0.73428	G	0.58194	0.75	0.75	1
103	H	1	3	1	1.0123	0.59722	-999	1.7959	NaN	20	1	2	1.0153	G	0.58194	0.75	0.75	1
103	H	1	3	2	1.8756	0.74861	1	1.3122	1.1038	8	2	2	0.7333	G	0.58194	0.75	0.75	1
103	H	1	3	2	1.2277	0.62708	1	1.6807	1.4193	8	1	2	1.0249	G	0.58194	0.75	0.75	1
103	H	1	3	1	1.0702	0.59931	1	2.1322	1.1508	20	1	1	0.65673	G	0.58194	0.75	0.75	1
103	H	1	3	2	1.5716	0.65347	0.15486	2.3747	1.2687	20	2	2	0.55927	G	0.58194	0.75	0.75	1
103	H	1	3	1	1.0709	0.75069	1	1.3581	1.1809	8	1	1	1.0523	G	0.58194	0.75	0.75	1
103	H	1	3	1	1.948	0.93681	1	2.1834	1.1279	14	2	1	0.88962	G	0.58194	0.75	0.75	1
103	H	1	3	2	1.086	0.65	1	1.4586	1.0528	14	1	2	0.7226	G	0.58194	0.75	0.75	1
103	H	1	3	1	2.2473	0.6	0.74792	1.4519	0.77615	20	2	1	0.9296	G	0.58194	0.75	0.75	1
103	H	1	3	1	1.6695	0.75139	1	1.5129	0.94485	8	2	1	1.0848	G	0.58194	0.75	0.75	1
103	H	1	3	2	2.1957	0.71111	1	2.2693	0.96849	14	2	2	1.0161	G	0.58194	0.75	0.75	1
103	H	1	3	1	2.1382	0.64375	0.47292	1.5665	1.1674	14	2	1	0.90829	G	0.58194	0.75	0.75	1
103	H	1	3	2	2.0477	0.64514	0.41319	1.9865	1.4689	14	2	2	0.93471	G	0.58194	0.75	0.75	1
103	H	1	3	2	2.17	0.65069	0	1.8402	0.92361	20	1	2	0.77026	G	0.58194	0.75	0.75	1
103	H	1	3	1	1.2248	0.50069	1	1.3852	1.1887	14	1	1	0.7007	G	0.58194	0.75	0.75	1
103	H	1	3	2	2.1953	0.60139	0.67292	1.7789	1.2238	20	2	2	0.56248	G	0.58194	0.75	0.75	1
103	H	1	3	1	1.1052	0.42847	-999	1.5467	NaN	14	1	2	1.0736	G	0.58194	0.75	0.75	1
103	H	1	3	2	1.2679	0.62222	1	1.5443	1.285	8	1	2	1.0198	G	0.58194	0.75	0.75	1
103	H	1	3	2	1.7502	0.49792	0.17014	1.2312	2.136	20	2	1	1.0109	G	0.58194	0.75	0.75	1
103	H	1	3	1	1.6437	0.62222	1	1.6231	1.1987	8	2	1	0.60262	G	0.58194	0.75	0.75	1
103	H	1	3	1	1.1253	0.70069	1	2.1164	1.6067	20	1	1	1.0175	G	0.58194	0.75	0.75	1
103	H	1	3	2	1.9735	0.37708	1	1.1389	1.157	8	2	2	0.58068	G	0.58194	0.75	0.75	1
103	H	1	3	1	1.1543	0.50208	0.99931	2.0271	1.3059	8	1	1	1.0242	G	0.58194	0.75	0.75	1
103	H	1	3	1	2.135	0.74722	1	1.4754	0.82846	20	2	1	0.52437	G	0.58194	0.75	0.75	1
103	H	1	3	1	0.94299	0.99375	0.74375	4.0697	0.92612	8	1	1	0.5864	G	0.58194	0.75	0.75	1
103	H	1	3	2	1.443	0.71597	1	2.4196	1.0852	14	2	2	0.56319	G	0.58194	0.75	0.75	1
103	H	1	3	2	1.3869	0.70556	1	1.6314	2.0687	20	2	2	0.90645	G	0.58194	0.75	0.75	1
103	H	1	3	2	1.0189	0.62639	1	1.859	1.7934	8	1	2	0.674	G	0.58194	0.75	0.75	1
103	H	1	3	2	1.0471	0.78264	1	4.8661	3.6995	14	1	2	0.72934	G	0.58194	0.75	0.75	1
103	H	1	3	2	1.1681	0.70069	1	1.8792	1.2649	20	1	2	0.51169	G	0.58194	0.75	0.75	1
103	H	1	3	2	1.7309	0.62083	0.94861	1.2018	0.93849	8	2	2	0.6666	G	0.58194	0.75	0.75	1
103	H	1	3	1	1.6166	0.42569	1	1.6597	0.92136	14	2	1	0.53697	G	0.58194	0.75	0.75	1
103	H	1	3	1	1.4408	0.39861	1	1.3039	1.2538	20	1	1	0.4079	G	0.58194	0.75	0.75	1
103	H	1	3	1	1.6928	0.49583	1	1.5374	0.96699	8	2	1	0.83191	G	0.58194	0.75	0.75	1
103	H	1	3	1	0.82575	0.64444	0.99792	1.8171	2.3643	14	1	1	0.60197	G	0.58194	0.75	0.75	1
103	H	1	3	1	1.1193	0.625	1	3.9287	2.0655	8	1	1	0.99634	G	0.58194	0.75	0.75	1
103	H	1	3	2	1.7886	0.42986	0.16944	1.6588	1.4799	14	2	1	0.65994	G	0.58194	0.75	0.75	1
103	H	1	3	1	1.1477	0.42986	1	1.1882	1.0946	14	1	1	0.6603	G	0.58194	0.75	0.75	1
103	H	1	3	1	1.7626	0.62361	1	1.3269	0.89864	8	2	1	0.56679	G	0.58194	0.75	0.75	1
103	H	1	3	2	1.3022	0.60486	1	1.3574	1.1037	20	1	2	0.682	G	0.58194	0.75	0.75	1
103	H	1	3	2	1.9487	0.50347	1	1.4531	1.1721	8	2	2	1.0494	G	0.58194	0.75	0.75	1
103	H	1	3	2	0.79891	0.79028	1	2.3083	1.2845	14	1	2	0.91112	G	0.58194	0.75	0.75	1
103	H	1	3	2	0.90184	0.50208	1	1.2582	1.3484	8	1	2	0.72045	G	0.58194	0.75	0.75	1
103	H	1	3	2	1.7508	0.40556	1	1.9332	1.1101	20	2	2	0.64169	G	0.58194	0.75	0.75	1
103	H	1	3	2	2.2681	0.45278	0.25	1.7915	1.6103	20	2	1	0.50481	G	0.58194	0.75	0.75	1
103	H	1	3	2	1.3821	0.49792	1	1.3722	1.0496	14	2	2	0.99914	G	0.58194	0.75	0.75	1
103	H	1	3	1	1.3995	0.2	1	1.3534	1.0318	20	1	1	0.48873	G	0.58194	0.75	0.75	1
103	H	1	3	2	1.5872	0.28819	1	1.5238	1.0458	14	2	2	0.93369	G	0.58194	0.75	0.75	1
103	H	1	3	1	2.1313	0.49583	0.30764	1.8922	1.6523	8	2	1	1.0652	G	0.58194	0.75	0.75	1
103	H	1	3	2	1.454	0.49931	1	1.1907	1.0199	8	2	2	0.69584	G	0.58194	0.75	0.75	1
103	H	1	3	1	1.0834	0.40139	1	1.6163	1.1311	20	1	1	0.97644	G	0.58194	0.75	0.75	1
103	H	1	3	2	1.1154	0.59722	0.98125	2.5186	1.1023	20	1	2	0.56001	G	0.58194	0.75	0.75	1
103	H	1	3	2	0.8828	0.62639	1	1.732	1.5183	8	1	2	0.61545	G	0.58194	0.75	0.75	1
103	H	1	3	1	1.7173	0.39583	0	1.8806	0.9381	20	2	2	0.96398	G	0.58194	0.75	0.75	1
103	H	1	3	1	1.2065	0.2875	1	1.5516	1.0299	14	1	1	1.0378	G	0.58194	0.75	0.75	1
103	H	1	3	1	2.447	0.34861	0.22986	2.9931	0.79714	20	2	1	0.50495	G	0.58194	0.75	0.75	1
103	H	1	3	2	1.0824	0.6375	1	1.954	1.2473	14	1	2	1.0572	G	0.58194	0.75	0.75	1
103	H	1	3	1	0.95281	0.38264	1	1.1037	1.1311	8	1	1	0.62543	G	0.58194	0.75	0.75	1
103	H	1	3	1	2.0407	0.5	1	1.8426	1.0041	14	2	1	0.42418	G	0.58194	0.75	0.75	1
103	H	1	3	2	1.9938	0.64792	1	1.715	1.1704	20	2	2	1.0464	G	0.58194	0.75	0.75	1
103	H	1	3	2	1.8865	0.62361	1	5.7833	1.2113	8	2	2	0.4992	G	0.58194	0.75	0.75	1
103	H	1	3	2	2.2498	0.57153	0.325	1.5709	1.5527	14	1	2	1.0585	G	0.58194	0.75	0.75	1
103	H	1	3	2	1.0992	0.45139	1	2.4529	1.1728	20	1	2	0.62701	G	0.58194	0.75	0.75	1
103	H	1	3	1	1.2178	0.34861	1	1.2389	1.084	20	1	1	1.0307	G	0.58194	0.75	0.75	1
103	H	1	3	2	0.9694	0.62361	1	1.4955	1.143	8	1	2	0.4983	G	0.58194	0.75	0.75	1
103	H	1	3	1	1.8493	0.50347	0.99236	2.1275	1.142	14	2	1	0.81075	G	0.58194	0.75	0.75	1
103	H	1	3	1	2.0342	0.74792	1	2.1048	0.85171	8	2	1	1.0842	G	0.58194	0.75	0.75	1
103	H	1	3	1	1.0587	0.37639	1	1.658	1.1932	8	1	1	1.0278	G	0.58194	0.75	0.75	1
103	H	1	3	1	1.0532	0.21736	1	1.1313	0.95357	14	1	1	0.55653	G	0.58194	0.75	0.75	1
103	H	1	3	2	1.7697	0.78889	1	1.5233	0.95794	14	2	2	0.43259	G	0.58194	0.75	0.75	1
103	H	1	3	1	1.4739	0.60347	1	1.6721	1.087	20	2	1	0.96491	G	0.58194	0.75	0.75	1
103	H	1	3	2	1.9744	0.49931	1	1.1733	1.188	8	2	2	0.81581	G	0.58194	0.75	0.75	1
103	H	1	3	2	1.8911	0.55139	0.33681	1.2913	1.3127	20	1	1	0.67828	G	0.58194	0.75	0.75	1
103	H	1	3	2	2.8939	0.62639	0.64792	1.3787	0.98112	8	2	1	1.0349	G	0.58194	0.75	0.75	1
103	H	1	3	1	0.85291	0.74861	1	2.0806	1.0164	8	1	1	1.0655	G	0.58194	0.75	0.75	1
103	H	1	3	1	1.949	0.50625	0.23958	1.0517	1.1746	14	1	2	0.80232	G	0.58194	0.75	0.75	1
103	H	1	3	2	2.3855	0.57014	0.86528	3.4357	0.68183	14	2	1	0.79321	G	0.58194	0.75	0.75	1
103	H	1	3	2	2.2035	0.20208	1	1.0178	0.98218	20	1	2	1.0197	G	0.58194	0.75	0.75	1
103	H	1	3	2	2.0067	0.42986	0.76528	1.1715	1.2416	14	2	2	0.6158	G	0.58194	0.75	0.75	1
103	H	1	3	1	0.6068	0.64444	1	1.1739	1.135	14	1	1	0.42307	G	0.58194	0.75	0.75	1
103	H	1	3	2	0.70989	0.61458	1	1.3271	1.202	8	1	2	0.61567	G	0.58194	0.75	0.75	1
103	H	1	3	1	1.9712	0.50625	1	1.2287	0.91899	20	2	1	0.43586	G	0.58194	0.75	0.75	1
103	H	1	3	2	1.7508	0.34722	0.33125	0.98382	1.2825	20	2	2	0.6067	G	0.58194	0.75	0.75	1
103	H	1	3	1	1.491	0.49931	1	1.6953	1.064	14	2	1	1.0581	G	0.58194	0.75	0.75	1
103	H	1	3	1	1.4155	0.62361	1	1.2308	0.94939	8	2	1	1.0575	G	0.58194	0.75	0.75	1
103	H	1	3	2	2.2485	0.50347	0.75833	1.3515	0.9504	14	2	2	1.0016	G	0.58194	0.75	0.75	1
103	H	1	3	1	1.3049	0.69931	-999	2.6122	NaN	20	1	2	1.0091	G	0.58194	0.75	0.75	1
103	H	1	3	2	1.9147	0.57431	1	1.2917	1.712	14	1	2	0.85841	G	0.58194	0.75	0.75	1
103	H	1	3	1	0.78085	0.64514	0.92778	1.4841	1.7679	14	1	1	1.0559	G	0.58194	0.75	0.75	1
103	H	1	3	2	2.376	0.37708	1	1.3878	1.0086	8	2	2	0.66992	G	0.58194	0.75	0.75	1
103	H	1	3	2	1.8175	0.45347	0.26806	2.5094	1.8597	20	2	2	0.99263	G	0.58194	0.75	0.75	1
103	H	1	3	1	1.2629	0.55	1	1.334	1.0802	20	2	1	0.82792	G	0.58194	0.75	0.75	1
103	H	1	3	1	2.0693	0.49861	1	1.191	0.97025	8	1	1	1.0823	G	0.58194	0.75	0.75	1
103	H	1	3	2	1.2212	0.75069	1	1.8682	1.276	8	1	2	0.63441	G	0.58194	0.75	0.75	1
103	H	1	3	1	1.1412	0.45278	1	1.3533	0.97254	20	1	1	0.95459	G	0.58194	0.75	0.75	1
103	H	1	3	2	1.8602	0.50208	0.78542	0.78748	1.786	14	2	1	0.73311	G	0.58194	0.75	0.75	1
103	H	1	3	1	1.5266	0.50069	0.98125	1.1475	0.70938	8	2	1	1.0404	G	0.58194	0.75	0.75	1
103	H	1	3	2	1.1718	0.37986	1	1.4635	1.2276	8	1	2	0.5341	G	0.58194	0.75	0.75	1
103	H	1	3	1	0.87833	0.35347	1	0.63014	0.80704	14	1	1	0.72759	G	0.58194	0.75	0.75	1
103	H	1	3	2	1.1979	0.35486	1	1.317	23.9426	20	1	2	0.62459	G	0.58194	0.75	0.75	1
103	H	1	3	1	1.0565	0.40139	1	3.8439	0.92914	20	1	1	1.0442	G	0.58194	0.75	0.75	1
103	H	1	3	2	1.7924	0.61944	1	1.3941	1.4615	8	2	2	0.90901	G	0.58194	0.75	0.75	1
103	H	1	3	2	1.0146	0.50069	1	1.6833	1.2374	14	1	2	0.78015	G	0.58194	0.75	0.75	1
103	H	1	3	1	0.94983	0.75417	1	1.2309	1.1168	8	1	1	0.47034	G	0.58194	0.75	0.75	1
103	H	1	3	2	2.3225	0.70278	0.72917	1.9238	1.1983	20	2	2	0.79986	G	0.58194	0.75	0.75	1
103	H	1	3	1	2.1247	0.59722	1	2.8266	0.60402	20	2	1	0.40787	G	0.58194	0.75	0.75	1
103	H	1	3	2	1.6491	0.49792	1	1.7971	1.2358	14	2	2	0.96101	G	0.58194	0.75	0.75	1
103	H	1	3	2	0.95987	0.71597	1	3.7996	7.017	14	1	2	0.53407	G	0.58194	0.75	0.75	1
103	H	1	3	1	1.0638	0.56944	1	1.2701	0.94451	14	1	1	0.88094	G	0.58194	0.75	0.75	1
103	H	1	3	2	1.1463	0.79514	0.90486	1.9392	1.3191	20	1	2	1.0196	G	0.58194	0.75	0.75	1
103	H	1	3	1	1.5389	0.62292	1	1.7537	1.1358	8	2	1	0.9918	G	0.58194	0.75	0.75	1
103	H	1	3	1	1.3974	0.14792	1	1.1556	0.89906	20	2	1	0.73699	G	0.58194	0.75	0.75	1
103	H	1	3	2	0.8055	0.62917	0.89583	2.8725	186.1152	8	1	2	0.68235	G	0.58194	0.75	0.75	1
103	H	1	3	1	1.8959	0.57014	0.94375	2.7182	1.7338	14	2	1	1.0069	G	0.58194	0.75	0.75	1
103	H	1	3	2	1.9683	0.56528	0.62778	1.1034	0.75793	14	2	2	0.45747	G	0.58194	0.75	0.75	1
103	H	1	3	1	1.023	0.60139	0.99583	2.9959	1.331	20	1	1	0.69026	G	0.58194	0.75	0.75	1
103	H	1	3	2	1.3456	0.74306	0.825	1.2332	0.97675	8	2	2	1.0087	G	0.58194	0.75	0.75	1
103	H	1	3	2	1.6568	0.64792	0.90694	0.88842	1.1197	20	2	2	0.57798	G	0.58194	0.75	0.75	1
103	H	1	3	1	0.87963	0.74931	0.78681	4.3004	1.1731	8	1	1	0.7868	G	0.58194	0.75	0.75	1
103	H	1	3	2	1.1835	0.40139	1	1.6172	1.4342	20	1	2	0.50397	L	0.58194	0.75	0.75	1
103	H	1	3	2	1.6976	0.74931	1	3.2207	1.0855	20	2	2	0.62849	L	0.58194	0.75	0.75	1
103	H	1	3	2	1.9307	0.35764	0	0.98741	1.3761	14	2	2	0.5583	L	0.58194	0.75	0.75	1
103	H	1	3	2	0.96784	0.50069	1	1.1094	1.0038	8	1	2	1.0628	L	0.58194	0.75	0.75	1
103	H	1	3	1	1.321	0.50139	1	1.0493	1.0536	20	1	1	0.84026	L	0.58194	0.75	0.75	1
103	H	1	3	2	0.90505	0.28264	1	1.5498	1	14	1	2	0.94446	L	0.58194	0.75	0.75	1
103	H	1	3	1	1.9036	0.50069	1	1.01	0.96546	8	2	1	0.92854	L	0.58194	0.75	0.75	1
103	H	1	3	1	1.1155	0.57153	0.73819	2.8018	1.1876	14	1	1	0.88138	L	0.58194	0.75	0.75	1
103	H	1	3	1	1.3376	0.41875	1	2.2913	1.1478	14	2	1	0.63962	L	0.58194	0.75	0.75	1
103	H	1	3	1	1.9023	0.72917	0.93611	1.6087	1.2024	20	2	1	0.48304	L	0.58194	0.75	0.75	1
103	H	1	3	2	1.1413	0.74722	1	1.692	1.2107	8	2	2	0.93997	L	0.58194	0.75	0.75	1
103	H	1	3	1	0.74922	0.50278	0.99861	1.0233	1.1007	8	1	1	0.73678	L	0.58194	0.75	0.75	1
103	H	1	3	1	1.7906	0.34861	1	1.4384	1.3288	20	2	1	0.5605	L	0.58194	0.75	0.75	1
103	H	1	3	1	0.71081	0.39583	1	1.0629	1.2302	20	1	1	0.71159	L	0.58194	0.75	0.75	1
103	H	1	3	2	1.7041	0.49653	1	2.2901	1.1303	8	2	2	1.0529	L	0.58194	0.75	0.75	1
103	H	1	3	1	1.5022	0.24792	0.9875	2.8623	1.2966	8	2	1	0.7708	L	0.58194	0.75	0.75	1
103	H	1	3	2	1.7804	0.34722	0.98056	0.9874	1.3421	20	2	2	0.86479	L	0.58194	0.75	0.75	1
103	H	1	3	2	2.8376	0.49583	0.66319	1.2337	1.4687	8	1	1	0.91639	L	0.58194	0.75	0.75	1
103	H	1	3	2	0.96041	0.56944	1	1.771	1.0925	14	1	2	0.71628	L	0.58194	0.75	0.75	1
103	H	1	3	2	1.6283	0.64097	1	1.7265	1.3296	14	2	2	0.74969	L	0.58194	0.75	0.75	1
103	H	1	3	1	0.71151	0.50556	1	1.7266	2.18	14	1	1	0.86472	L	0.58194	0.75	0.75	1
103	H	1	3	2	1.8436	0.49514	0.26875	2.8516	1.905	14	2	1	1.0464	L	0.58194	0.75	0.75	1
103	H	1	3	2	1.4921	0.40069	1	1.8258	1.1319	20	1	2	0.81764	L	0.58194	0.75	0.75	1
103	H	1	3	2	1.1806	0.43958	1	1.2106	1.2232	8	1	2	0.64715	L	0.58194	0.75	0.75	1
103	H	1	3	2	1.6904	0.35278	1	0.97227	1.1637	14	2	2	0.97012	L	0.58194	0.75	0.75	1
103	H	1	3	2	1.0849	0.375	1	1.9247	1.17	8	2	2	0.68717	L	0.58194	0.75	0.75	1
103	H	1	3	1	0.70096	0.35694	1	1.5613	1.1079	14	1	1	1.0701	L	0.58194	0.75	0.75	1
103	H	1	3	2	0.95617	0.29792	1	1.0754	1.0402	20	1	2	0.72728	L	0.58194	0.75	0.75	1
103	H	1	3	2	1.9478	0.37639	0.15208	1.1628	1.1964	20	2	1	0.60188	L	0.58194	0.75	0.75	1
103	H	1	3	1	2.2595	0.63125	0.8625	7.1547	1.3136	8	2	1	0.60302	L	0.58194	0.75	0.75	1
103	H	1	3	2	0.82772	0.42986	1	1.3284	1.0851	14	1	2	0.77823	L	0.58194	0.75	0.75	1
103	H	1	3	1	0.859	0.34722	1	1.5529	2.0889	20	1	1	1.0264	L	0.58194	0.75	0.75	1
103	H	1	3	2	2.1696	0.50347	0.15764	1.3841	1.4316	14	2	1	0.91431	L	0.58194	0.75	0.75	1
103	H	1	3	2	0.73769	0.51181	1	0.93286	1.0396	8	1	2	0.48245	L	0.58194	0.75	0.75	1
103	H	1	3	2	1.7252	0.40139	0.84931	1.5605	1.1245	20	2	2	0.67078	L	0.58194	0.75	0.75	1
103	H	1	3	2	0.93338	0.62222	-999	1.7642	NaN	8	1	1	0.52059	L	0.58194	0.75	0.75	1
103	H	1	3	2	1.2089	0.50069	1	1.4281	1.2115	8	2	2	0.8216	L	0.58194	0.75	0.75	1
103	H	1	3	1	1.26	0.5125	1	1.4982	1.2137	20	1	1	0.91774	L	0.58194	0.75	0.75	1
103	H	1	3	2	0.93147	0.28958	1	1.3742	1.0993	14	2	2	0.5524	L	0.58194	0.75	0.75	1
103	H	1	3	1	2.1896	0.75417	0.65625	2.5691	1.0859	8	2	1	0.50975	L	0.58194	0.75	0.75	1
103	H	1	3	1	0.97483	0.60278	0.99514	2.3161	6.3431	14	2	1	0.43652	L	0.58194	0.75	0.75	1
103	H	1	3	2	1.9095	0.54931	0.88125	1.6621	1.5281	20	2	2	1.0841	L	0.58194	0.75	0.75	1
103	H	1	3	2	0.73895	0.35	1	0.88445	0.99456	20	1	2	0.85053	L	0.58194	0.75	0.75	1
103	H	1	3	1	2.3394	0.44861	1	2.0515	0.89421	20	2	1	0.83269	L	0.58194	0.75	0.75	1
103	H	1	3	2	1.2479	0.56667	-999	1.2802	NaN	14	1	1	0.56877	L	0.58194	0.75	0.75	1
103	H	1	3	2	0.83255	0.35764	1	1.0607	1.019	14	1	2	0.77236	L	0.58194	0.75	0.75	1
103	H	1	3	1	1.1675	0.50347	1	1.0537	1.0602	8	1	1	0.9835	L	0.58194	0.75	0.75	1
103	H	1	3	2	0.96107	0.84444	1	2.7473	1.6837	8	1	2	1.0964	L	0.58194	0.75	0.75	1
103	H	1	3	1	1.739	0.35972	0.88194	0.87839	0.93244	14	1	1	0.82421	L	0.58194	0.75	0.75	1
103	H	1	3	2	1.0314	0.71667	-999	1.4635	NaN	14	2	1	0.83823	L	0.58194	0.75	0.75	1
103	H	1	3	1	0.92938	0.34722	1	1.1775	1.3785	20	1	1	0.80632	L	0.58194	0.75	0.75	1
103	H	1	3	2	1.5504	0.50069	1	1.4164	1.2169	8	2	2	0.60802	L	0.58194	0.75	0.75	1
103	H	1	3	2	1.6556	0.60278	1	1.2455	1.2298	20	1	2	0.75826	L	0.58194	0.75	0.75	1
103	H	1	3	2	0.9007	0.62569	1	0.60318	1.2906	8	1	2	1.0423	L	0.58194	0.75	0.75	1
103	H	1	3	1	1.588	0.62639	1	1.7482	0.98127	8	2	1	0.81896	L	0.58194	0.75	0.75	1
103	H	1	3	1	1.5911	0.69444	0.93264	1.5389	0.93888	20	2	1	0.65407	L	0.58194	0.75	0.75	1
103	H	1	3	1	1.176	0.37361	1	0.76731	1.1637	8	1	1	1.0637	L	0.58194	0.75	0.75	1
103	H	1	3	2	1.1828	0.2875	1	1.3727	1.0593	14	2	2	0.45564	L	0.58194	0.75	0.75	1
103	H	1	3	2	2.2	0.25764	0.27569	0.80112	1.3096	20	2	2	0.72463	L	0.58194	0.75	0.75	1
103	H	1	3	2	0.79182	0.50694	1	2.4108	1.1129	14	1	2	0.77995	L	0.58194	0.75	0.75	1
103	H	1	3	2	1.6861	0.50278	0.25208	1.5157	1.2246	14	2	1	0.99713	L	0.58194	0.75	0.75	1
103	H	1	3	2	1.1975	0.57361	1	1.2017	0.83933	14	2	2	0.62016	L	0.58194	0.75	0.75	1
103	H	1	3	2	0.75204	0.49444	1	0.78414	0.93436	8	1	2	1.0005	L	0.58194	0.75	0.75	1
103	H	1	3	1	0.86021	0.35347	1	2.1832	2.2405	14	1	1	1.0162	L	0.58194	0.75	0.75	1
103	H	1	3	1	1.1481	0.50625	1	1.2603	1.0613	8	2	1	0.9543	L	0.58194	0.75	0.75	1
103	H	1	3	2	0.79212	0.34722	1	1.1829	1.1406	20	1	2	1.0669	L	0.58194	0.75	0.75	1
103	H	1	3	1	3.2727	0.20903	0.22986	1.4399	0.80274	20	2	1	0.60768	L	0.58194	0.75	0.75	1
103	H	1	3	1	0.94314	0.37778	1	1.1361	1.1609	8	1	1	0.51196	L	0.58194	0.75	0.75	1
103	H	1	3	2	1.8549	0.32986	1	1.1229	0.99399	14	1	2	0.57424	L	0.58194	0.75	0.75	1
103	H	1	3	2	1.5783	0.51111	-999	0.91314	NaN	20	1	1	0.46783	L	0.58194	0.75	0.75	1
103	H	1	3	2	1.6133	0.35694	0.17569	0.67028	1.2955	20	2	2	1.0268	L	0.58194	0.75	0.75	1
103	H	1	3	2	1.4028	0.37708	0.99514	0.99649	1.2952	8	2	2	0.71527	L	0.58194	0.75	0.75	1
103	H	1	3	2	0.97526	0.55208	1	1.8356	2.3246	20	1	2	0.57276	L	0.58194	0.75	0.75	1
103	H	1	3	2	1.6831	0.57292	1	2.1931	1.0197	14	2	2	0.70445	L	0.58194	0.75	0.75	1
103	H	1	3	2	1.025	0.49931	1	1.6402	1.8273	8	1	2	0.53877	L	0.58194	0.75	0.75	1
103	H	1	3	1	1.0265	0.64097	1	2.0366	2.016	14	1	1	0.95009	L	0.58194	0.75	0.75	1
103	H	1	3	2	1.5676	0.39375	0.17569	1.5323	1.1837	20	2	2	0.88199	L	0.58194	0.75	0.75	1
103	H	1	3	2	1.1172	0.57361	1	1.0327	1.4306	14	1	2	1.0112	L	0.58194	0.75	0.75	1
103	H	1	3	1	0.91891	0.75069	0.99653	2.0315	1.3323	20	1	1	0.80557	L	0.58194	0.75	0.75	1
103	H	1	3	1	1.8387	0.74861	1	1.2502	1.2224	8	2	1	0.83003	L	0.58194	0.75	0.75	1
103	H	1	3	2	1.5987	0.70278	0.015278	2.5561	0.73079	20	2	1	0.72492	L	0.58194	0.75	0.75	1
103	H	1	3	2	1.3461	0.74792	1	1.4243	0.94722	8	2	2	0.85476	L	0.58194	0.75	0.75	1
103	H	1	3	1	0.85423	0.62847	1	3.4647	1.1652	8	1	1	1.0652	L	0.58194	0.75	0.75	1
103	H	1	3	1	1.4936	0.71319	1	1.4529	0.75777	14	2	1	0.92409	L	0.58194	0.75	0.75	1
103	H	1	3	2	1.2203	0.45139	1	1.0423	0.95033	20	1	2	0.41217	L	0.58194	0.75	0.75	1
103	H	1	3	1	1.0695	0.42569	1	1.014	1.0274	14	2	1	1.0932	L	0.58194	0.75	0.75	1
103	H	1	3	1	1.612	0.24653	1	1.5069	1.1204	20	1	1	0.59103	L	0.58194	0.75	0.75	1
103	H	1	3	1	0.73183	0.42778	1	1.1047	1.0263	14	1	1	1.0026	L	0.58194	0.75	0.75	1
103	H	1	3	2	1.1427	0.50139	1	2.0601	1.1061	8	2	2	0.90345	L	0.58194	0.75	0.75	1
103	H	1	3	1	1.322	0.19931	1	3.1907	0.91897	20	2	1	0.52801	L	0.58194	0.75	0.75	1
103	H	1	3	2	1.2519	0.71736	1	1.089	1.0948	14	2	2	0.67571	L	0.58194	0.75	0.75	1
103	H	1	3	1	0.61292	0.75	-999	1.8642	NaN	8	1	2	0.89538	L	0.58194	0.75	0.75	1
103	H	1	3	1	1.9506	0.13819	1	0.82859	1.0984	8	2	1	0.97755	L	0.58194	0.75	0.75	1
103	H	1	3	1	1.2038	0.37639	1	1.052	0.98243	8	1	1	0.55321	L	0.58194	0.75	0.75	1
103	H	1	3	2	1.6736	0.25556	1	1.9429	1.1973	20	2	2	0.60562	L	0.58194	0.75	0.75	1
103	H	1	3	2	1.0566	0.64028	1	1.0031	1.1209	14	1	2	1.0077	L	0.58194	0.75	0.75	1
103	H	1	3	1	0.78055	0.78333	1	1.2473	0.88545	14	1	1	0.83621	L	0.58194	0.75	0.75	1
103	H	1	3	2	0.89741	0.86806	1	0.89283	0.7753	8	1	2	0.43048	L	0.58194	0.75	0.75	1
103	H	1	3	1	1.6089	0.40278	1	1.35	0.833	20	2	1	0.77869	L	0.58194	0.75	0.75	1
103	H	1	3	2	1.8574	0.54514	0	1.2566	0.89613	20	1	2	0.95879	L	0.58194	0.75	0.75	1
103	H	1	3	1	1.2645	0.71042	1	2.7168	5.732	14	2	1	0.52531	L	0.58194	0.75	0.75	1
103	H	1	3	1	0.78279	0.29861	1	0.82606	1.023	20	1	1	0.44246	L	0.58194	0.75	0.75	1
103	H	1	3	2	1.8012	0.49444	0	1.1228	1.2627	8	2	1	0.87605	L	0.58194	0.75	0.75	1
103	H	1	3	2	1.7021	0.70903	1	1.1363	0.87564	14	2	2	0.82604	L	0.58194	0.75	0.75	1
103	H	1	3	2	1.2313	0.46042	1	0.92276	1.1793	20	2	2	1.0614	L	0.58194	0.75	0.75	1
103	H	1	3	1	1.8796	0.63056	1	1.2106	0.99916	8	1	1	0.54064	L	0.58194	0.75	0.75	1
103	H	1	3	2	1.7132	0.63403	0.89028	1.0517	1.1607	8	2	2	1.0182	L	0.58194	0.75	0.75	1
103	H	1	3	2	0.69562	0.14653	1	1.1574	1.0584	14	1	2	0.60482	L	0.58194	0.75	0.75	1
103	H	1	3	1	0.8037	0.49722	0.99792	1.7579	1.0462	20	1	1	0.72789	L	0.58194	0.75	0.75	1
103	H	1	3	2	1.6077	0.35417	1	6.6432	1.0163	20	1	2	0.78201	L	0.58194	0.75	0.75	1
103	H	1	3	2	0.094372	0.35278	-999	2.6958	NaN	14	2	1	0.54022	L	0.58194	0.75	0.75	1
103	H	1	3	2	1.6862	0.36389	0.021528	1.5944	1.0436	14	2	2	0.78944	L	0.58194	0.75	0.75	1
103	H	1	3	2	1.6864	0.15625	1	1.133	0.82306	20	2	2	0.70283	L	0.58194	0.75	0.75	1
103	H	1	3	1	0.66018	0.78542	-999	1.4967	NaN	14	1	2	0.79319	L	0.58194	0.75	0.75	1
103	H	1	3	2	1.6379	0.37569	1	1.3522	1.1422	8	2	2	1.0645	L	0.58194	0.75	0.75	1
103	H	1	3	2	1.814	0.34444	0.16944	1.206	1.0331	20	2	1	0.6459	L	0.58194	0.75	0.75	1
103	H	1	3	2	1.0237	0.88681	-999	0.69785	NaN	8	1	1	1.0679	L	0.58194	0.75	0.75	1
103	H	1	3	2	0.79155	0.25278	0.99653	0.75433	1.0397	8	1	2	0.87896	L	0.58194	0.75	0.75	1
103	H	1	3	1	0.97395	0.2875	1	0.88054	1.9671	14	1	1	0.99939	L	0.58194	0.75	0.75	1
103	H	1	3	1	1.972	0.87569	1	1.3643	1.0361	8	2	1	0.78062	L	0.58194	0.75	0.75	1
103	H	1	3	1	1.3724	0.74792	1	1.036	1.1731	8	2	1	0.52281	L	0.58194	0.75	0.75	1
103	H	1	3	1	0.91689	0.30903	1	1.1077	0.94841	20	1	1	0.52536	L	0.58194	0.75	0.75	1
103	H	1	3	2	1.5722	0.375	1	1.5983	1.06	8	2	2	0.84546	L	0.58194	0.75	0.75	1
103	H	1	3	2	1.6205	0.45347	0.20764	0.87768	1.2498	20	2	1	0.93669	L	0.58194	0.75	0.75	1
103	H	1	3	2	0.71939	0.12986	1	1.8731	0.97963	8	1	2	0.58825	L	0.58194	0.75	0.75	1
103	H	1	3	2	1.0951	0.56458	1	0.86454	1.1402	14	2	2	0.81271	L	0.58194	0.75	0.75	1
103	H	1	3	1	0.83182	0.63681	1	1.9396	6.3794	14	1	1	0.91984	L	0.58194	0.75	0.75	1
103	H	1	3	2	0.69065	0.35833	1	1.448	1.1233	14	1	2	0.48489	L	0.58194	0.75	0.75	1
103	H	1	3	1	1.5548	0.35486	0.97014	0.99338	0.99549	14	2	1	0.60291	L	0.58194	0.75	0.75	1
103	H	1	3	2	0.87106	0.35208	1	1.5798	1.0478	20	1	2	0.69052	L	0.58194	0.75	0.75	1
103	H	1	3	1	1.2649	0.25	1	1.284	1.2017	8	1	1	1.0782	L	0.58194	0.75	0.75	1
103	H	1	3	1	3.0189	0.33542	0.20139	0.98743	0.69757	20	2	2	0.43533	L	0.58194	0.75	0.75	1
103	H	1	3	2	1.0569	0.59931	1	1.184	0.89984	14	1	2	0.43859	L	0.58194	0.75	0.75	1
103	H	1	3	2	0.73719	0.40417	1	1.7738	1.2168	20	1	2	0.92781	L	0.58194	0.75	0.75	1
103	H	1	3	1	1.9236	0.37569	0.77569	1.2584	0.91989	8	2	1	0.59303	L	0.58194	0.75	0.75	1
103	H	1	3	1	2.0836	0.86597	1	0.97535	1.0597	8	1	1	0.65886	L	0.58194	0.75	0.75	1
103	H	1	3	1	0.75888	0.34375	1	1.5915	1.4682	20	1	1	0.91426	L	0.58194	0.75	0.75	1
103	H	1	3	2	0.70121	0.50278	1	1.0946	1.0107	8	1	2	0.58327	L	0.58194	0.75	0.75	1
103	H	1	3	2	1.6594	0.28194	0.16875	0.86199	1.7677	20	2	2	0.45827	L	0.58194	0.75	0.75	1
103	H	1	3	2	1.4203	0.37292	1	0.89128	1.5134	8	2	2	0.97165	L	0.58194	0.75	0.75	1
103	H	1	3	1	1.7135	0.35417	1	1.2743	0.69864	20	2	1	0.96577	L	0.58194	0.75	0.75	1
103	H	1	3	1	0.70544	0.35694	1	3.1263	1.0447	14	1	1	1.0295	L	0.58194	0.75	0.75	1
103	H	1	3	2	1.6073	0.57639	0.33542	2.3164	12.926	14	2	1	0.90769	L	0.58194	0.75	0.75	1
103	H	1	3	2	1.1435	0.43056	1	0.90304	0.9247	14	2	2	0.93646	L	0.58194	0.75	0.75	1
103	H	1	3	1	0.61496	0.7875	-999	2.1465	NaN	14	1	2	0.52909	L	0.58194	0.75	0.75	1
103	H	1	3	2	0.73889	0.37917	1	1.1603	1.1043	8	1	2	0.92076	L	0.58194	0.75	0.75	1
103	H	1	3	2	1.7035	0.78264	1	1.2521	0.89798	14	2	2	0.96123	L	0.58194	0.75	0.75	1
103	H	1	3	1	2.1115	0.3875	1	0.99675	1.005	8	1	1	0.56618	L	0.58194	0.75	0.75	1
103	H	1	3	1	0.80548	0.45417	0.99028	1.3173	1.1803	20	1	1	0.81452	L	0.58194	0.75	0.75	1
103	H	1	3	1	1.5286	0.60556	1	1.499	1.0344	20	2	1	0.96521	L	0.58194	0.75	0.75	1
103	H	1	3	1	0.97468	0.50556	1	1.0918	1.0306	14	2	1	0.59223	L	0.58194	0.75	0.75	1
103	H	1	3	1	0.84307	0.24306	1	0.93029	0.93696	8	2	1	0.73171	L	0.58194	0.75	0.75	1
103	H	1	3	2	1.946	0.50069	0.22431	1.1177	1.4593	20	2	2	0.70446	L	0.58194	0.75	0.75	1
103	H	1	3	1	0.62392	0.80347	-999	1.6459	NaN	20	1	2	0.98793	L	0.58194	0.75	0.75	1
103	H	1	3	1	1.4699	0.50347	1	0.93026	1.0818	14	1	1	0.58823	L	0.58194	0.75	0.75	1
103	H	1	3	2	2.1307	0.75347	1	1.5327	1.479	8	2	2	0.40417	L	0.58194	0.75	0.75	1
103	H	1	3	2	0.76676	1	1	0.48253	1.6704	8	1	2	1.0798	L	0.58194	0.75	0.75	1
103	H	1	3	2	0.95713	0.49653	1	0.93102	1.1362	20	1	2	1.091	L	0.58194	0.75	0.75	1
103	H	1	3	1	1.7889	0.74792	1	1.8176	0.8083	20	2	1	0.63354	L	0.58194	0.75	0.75	1
103	H	1	3	1	0.86964	0.22847	0.99306	1.4825	1.1769	14	1	1	0.53973	L	0.58194	0.75	0.75	1
103	H	1	3	2	0.84022	0.45764	-999	2.0132	NaN	14	2	1	0.9753	L	0.58194	0.75	0.75	1
103	H	1	3	2	0.97038	0.49722	1	1.5279	1.2198	14	2	2	1.0247	L	0.58194	0.75	0.75	1
103	H	1	3	2	1.1822	0.50556	1	2.1545	1.1524	20	2	2	0.89755	L	0.58194	0.75	0.75	1
103	H	1	3	1	2.0277	0.37083	1	1.2042	0.85864	8	2	1	0.99565	L	0.58194	0.75	0.75	1
103	H	1	3	1	1.0413	0.50556	1	5.0217	1.0583	20	1	1	0.87232	L	0.58194	0.75	0.75	1
103	H	1	3	2	1.2068	0.36875	1	1.4641	1.8587	8	2	2	1.0294	L	0.58194	0.75	0.75	1
103	H	1	3	2	1.3139	0.35486	1	1.0643	1.4748	14	1	2	1.0315	L	0.58194	0.75	0.75	1
103	H	1	3	1	0.81401	0.37986	1	1.0456	1.166	8	1	1	0.48743	L	0.58194	0.75	0.75	1
103	H	1	3	1	0.83297	0.28958	1	1.0185	1.0834	14	1	1	0.4048	L	0.58194	0.75	0.75	1
103	H	1	3	1	1.7376	0.62778	1	1.1481	0.828	8	2	1	0.60081	L	0.58194	0.75	0.75	1
103	H	1	3	2	1.428	0.36806	1	1.3609	1.0706	8	1	2	0.84843	L	0.58194	0.75	0.75	1
103	H	1	3	1	0.85805	0.38611	1	1.424	1.0557	8	1	1	0.40606	L	0.58194	0.75	0.75	1
103	H	1	3	1	0.72738	0.60625	-999	2.4953	NaN	20	1	2	0.52995	L	0.58194	0.75	0.75	1
103	H	1	3	2	2.0065	0.35556	1	1.0451	1.1115	20	2	2	0.41045	L	0.58194	0.75	0.75	1
103	H	1	3	1	1.9525	0.86667	1	1.5613	0.62964	14	2	1	0.84809	L	0.58194	0.75	0.75	1
103	H	1	3	2	1.277	0.37986	1	1.1648	0.81741	8	2	2	0.47192	L	0.58194	0.75	0.75	1
103	H	1	3	1	1.7752	0.35347	0.17222	1.2764	1.2988	20	2	1	0.52538	L	0.58194	0.75	0.75	1
103	H	1	3	2	1.7355	0.6375	0.78403	1.8769	1.7925	14	2	2	1.0503	L	0.58194	0.75	0.75	1
103	H	1	3	2	1.5688	0.7875	0.086806	0.57015	1.3913	20	1	1	0.50765	L	0.58194	0.75	0.75	1
103	H	1	3	2	0.99833	0.36389	0.99375	1.2559	0.88776	14	1	2	1.0316	L	0.58194	0.75	0.75	1
104	H	2	1	2	1.8019	0.24931	1	4.8254	4.9715	8	2	2	0.75559	N	0.75069	0.75	0.24583	0.74722
104	H	2	1	1	2.4473	0.50139	1	2.6443	1.9754	8	2	1	0.62232	N	0.75069	0.75	0.24583	0.74722
104	H	2	1	1	2.3262	0.30139	1	3.6505	2.6612	20	2	1	1.0933	N	0.75069	0.75	0.24583	0.74722
104	H	2	1	2	1.5171	0.048611	1	4.724	1.5081	20	1	2	0.85901	N	0.75069	0.75	0.24583	0.74722
104	H	2	1	1	2.3893	0.14931	-999	3.8949	NaN	20	2	2	1.0411	N	0.75069	0.75	0.24583	0.74722
104	H	2	1	2	1.3697	0.14167	1	1.7478	1.3422	14	1	2	0.71754	N	0.75069	0.75	0.24583	0.74722
104	H	2	1	1	1.3176	0.15139	1	2.6932	1.4475	20	1	1	0.96144	N	0.75069	0.75	0.24583	0.74722
104	H	2	1	1	1.3865	0.13889	1	3.8034	1.4564	14	1	1	0.46447	N	0.75069	0.75	0.24583	0.74722
104	H	2	1	1	0.96851	0.071528	1	1.1974	1.3059	14	2	1	0.87595	N	0.75069	0.75	0.24583	0.74722
104	H	2	1	1	1.1037	0.12569	1	1.142	1.1089	8	1	1	0.91362	N	0.75069	0.75	0.24583	0.74722
104	H	2	1	1	0.88351	0.12708	-999	6.495	NaN	8	1	2	1.0484	N	0.75069	0.75	0.24583	0.74722
104	H	2	1	2	1.742	0.14028	1	1.2811	1.0872	14	2	2	1.01	N	0.75069	0.75	0.24583	0.74722
104	H	2	1	2	1.2183	0.10069	1	2.8553	1.9359	20	1	2	0.74251	N	0.75069	0.75	0.24583	0.74722
104	H	2	1	2	2.4421	0.099306	1	1.4947	1.3568	20	2	1	0.43143	N	0.75069	0.75	0.24583	0.74722
104	H	2	1	2	1.347	0.21111	1	1.7938	2.3959	14	2	2	0.88816	N	0.75069	0.75	0.24583	0.74722
104	H	2	1	2	0.65629	0.12431	1	1.2155	1.1098	8	2	2	0.62881	N	0.75069	0.75	0.24583	0.74722
104	H	2	1	2	3.1597	0.1375	0	1.7766	1.5477	14	2	1	0.95635	N	0.75069	0.75	0.24583	0.74722
104	H	2	1	1	1.2437	0.12153	1	0.99445	1.0647	8	1	1	0.67435	N	0.75069	0.75	0.24583	0.74722
104	H	2	1	2	0.96841	0.26389	1	1.1028	0.96165	8	1	2	0.76304	N	0.75069	0.75	0.24583	0.74722
104	H	2	1	1	0.94744	0.050694	1	2.0522	1.0945	20	1	1	0.65104	N	0.75069	0.75	0.24583	0.74722
104	H	2	1	2	1.2652	0.25069	-999	4.0296	NaN	8	2	1	0.65497	N	0.75069	0.75	0.24583	0.74722
104	H	2	1	2	1.1654	0.10208	1	1.0237	1.2956	20	2	2	0.40093	N	0.75069	0.75	0.24583	0.74722
104	H	2	1	2	0.78102	0.072222	1	1.5261	0.83202	14	1	2	0.55217	N	0.75069	0.75	0.24583	0.74722
104	H	2	1	1	0.72225	0.1375	1	1.0991	0.89319	14	1	1	0.74419	N	0.75069	0.75	0.24583	0.74722
104	H	2	1	2	1.5967	0.24931	1	1.2091	0.92963	8	2	2	0.4916	L	0.75069	0.75	0.24583	0.74722
104	H	2	1	1	1.6459	0.20347	1	2.2676	1.0547	20	1	1	0.73015	L	0.75069	0.75	0.24583	0.74722
104	H	2	1	2	2.3771	0.28472	1	1.2498	1.0671	14	2	2	0.99748	L	0.75069	0.75	0.24583	0.74722
104	H	2	1	1	0.68247	0.065972	1	1.2257	0.87457	14	1	1	0.97795	L	0.75069	0.75	0.24583	0.74722
104	H	2	1	1	3.6145	0.2	0	1.1868	0.58411	20	1	2	0.64938	L	0.75069	0.75	0.24583	0.74722
104	H	2	1	1	1.3783	0.20556	1	2.198	1.2985	20	2	1	0.9435	L	0.75069	0.75	0.24583	0.74722
104	H	2	1	2	0.93166	0.21667	1	1.2826	1.2907	14	1	2	0.88544	L	0.75069	0.75	0.24583	0.74722
104	H	2	1	1	1.1425	0.14583	1	1.7383	1.04	14	2	1	0.9873	L	0.75069	0.75	0.24583	0.74722
104	H	2	1	1	1.1188	0.25	1	1.5105	1.1872	8	2	1	0.52875	L	0.75069	0.75	0.24583	0.74722
104	H	2	1	2	0.77504	0.36736	1	1.4888	2.0986	8	1	2	0.56884	L	0.75069	0.75	0.24583	0.74722
104	H	2	1	2	1.3207	0.10139	1	1.9172	0.99609	20	2	2	0.62361	L	0.75069	0.75	0.24583	0.74722
104	H	2	1	1	0.69765	0.24444	1	0.93992	1.0295	8	1	1	0.60084	L	0.75069	0.75	0.24583	0.74722
104	H	2	1	2	1.7331	0.35278	1	2.0222	1.3274	14	2	2	0.95171	L	0.75069	0.75	0.24583	0.74722
104	H	2	1	1	1.4193	0.37917	1	1.173	1.2599	8	2	1	0.83722	L	0.75069	0.75	0.24583	0.74722
104	H	2	1	2	1.0574	0.21111	1	1.4042	1.0914	14	1	2	0.80913	L	0.75069	0.75	0.24583	0.74722
104	H	2	1	1	3.1911	0.25347	1	1.7798	0.73687	20	1	1	0.86774	L	0.75069	0.75	0.24583	0.74722
104	H	2	1	2	1.0738	0.37222	1	1.2463	1.2212	8	2	2	1.0258	L	0.75069	0.75	0.24583	0.74722
104	H	2	1	2	0.78744	0.10069	1	1.5191	1.2288	20	1	2	0.45459	L	0.75069	0.75	0.24583	0.74722
104	H	2	1	1	2.7745	0.26528	0	2.8749	1.1548	20	2	1	0.65702	L	0.75069	0.75	0.24583	0.74722
104	H	2	1	2	1.5982	0.20556	1	1.435	0.99566	20	2	2	0.77412	L	0.75069	0.75	0.24583	0.74722
104	H	2	1	1	0.74756	0.14375	1	3.4359	1.1686	14	1	1	1.0017	L	0.75069	0.75	0.24583	0.74722
104	H	2	1	1	0.76246	0.25208	1	2.6755	1.0827	8	1	1	0.62963	L	0.75069	0.75	0.24583	0.74722
104	H	2	1	1	1.2546	0.14306	1	1.1048	1.0283	14	2	1	0.90162	L	0.75069	0.75	0.24583	0.74722
104	H	2	1	2	1.2807	0.375	1	2.3733	1.1771	8	1	2	0.5964	L	0.75069	0.75	0.24583	0.74722
104	H	2	1	1	0.71352	0.25486	1	1.3853	1.3967	8	1	1	0.73542	L	0.75069	0.75	0.24583	0.74722
104	H	2	1	1	1.143	0.12986	1	1.2811	0.74703	8	2	1	0.54058	L	0.75069	0.75	0.24583	0.74722
104	H	2	1	1	1.6764	0.29653	1	1.6698	0.70002	20	1	1	0.89627	L	0.75069	0.75	0.24583	0.74722
104	H	2	1	1	4.1711	0.30208	0	2.4221	2.3194	20	2	1	0.89029	L	0.75069	0.75	0.24583	0.74722
104	H	2	1	2	2.3603	0.21319	0	0.83301	1.1368	14	2	1	0.64699	L	0.75069	0.75	0.24583	0.74722
104	H	2	1	2	1.0904	0.24653	1	1.3971	1.3922	8	1	2	0.56196	L	0.75069	0.75	0.24583	0.74722
104	H	2	1	1	1.007	0.20833	1	0.77208	0.92102	14	1	1	1.0093	L	0.75069	0.75	0.24583	0.74722
104	H	2	1	1	0.73943	0.25139	-999	2.7121	NaN	20	1	2	0.62973	L	0.75069	0.75	0.24583	0.74722
104	H	2	1	2	1.3661	0.21736	1	1.0262	1.063	14	2	2	0.80854	L	0.75069	0.75	0.24583	0.74722
104	H	2	1	2	1.5579	0.29444	1	1.1911	1.2438	14	1	2	0.85086	L	0.75069	0.75	0.24583	0.74722
104	H	2	1	2	1.408	0.30625	1	1.4862	1.0734	20	2	2	0.97794	L	0.75069	0.75	0.24583	0.74722
104	H	2	1	2	1.469	0.25486	1	1.1837	1.1914	8	2	2	0.56783	L	0.75069	0.75	0.24583	0.74722
104	H	2	1	2	0.87995	0.15139	1	1.0571	1.0436	20	1	2	0.51707	L	0.75069	0.75	0.24583	0.74722
104	H	2	1	1	1.1408	0.15417	1	1.1559	1.1932	20	1	1	0.90931	L	0.75069	0.75	0.24583	0.74722
104	H	2	1	2	1.3023	0.25347	1	1.0533	1.6609	8	2	2	0.70654	L	0.75069	0.75	0.24583	0.74722
104	H	2	1	1	1.4666	0.2125	1	1.0594	0.90238	14	2	1	0.48117	L	0.75069	0.75	0.24583	0.74722
104	H	2	1	1	1.6285	0.14792	1	1.2951	0.76621	20	2	1	1.0137	L	0.75069	0.75	0.24583	0.74722
104	H	2	1	2	1.8671	0.37986	1	1.3796	1.1902	8	1	2	0.73005	L	0.75069	0.75	0.24583	0.74722
104	H	2	1	1	1.7586	0.14028	1	1.1888	0.85359	14	1	1	0.40135	L	0.75069	0.75	0.24583	0.74722
104	H	2	1	1	1.3844	0.25625	1	1.7776	0.7119	8	2	1	0.93403	L	0.75069	0.75	0.24583	0.74722
104	H	2	1	2	1.6325	0.35556	1	1.2365	0.9745	14	1	2	0.75281	L	0.75069	0.75	0.24583	0.74722
104	H	2	1	2	2.7064	0.39306	1	1.246	1.3009	20	2	2	0.47049	L	0.75069	0.75	0.24583	0.74722
104	H	2	1	1	0.91246	0.24931	1	2.7876	0.75921	8	1	1	0.41035	L	0.75069	0.75	0.24583	0.74722
104	H	2	1	2	1.7161	0.2875	1	2.6412	1.6585	14	2	2	0.72227	L	0.75069	0.75	0.24583	0.74722
104	H	2	1	2	1.6816	0.49653	1	1.0914	2.0255	8	2	2	0.75856	L	0.75069	0.75	0.24583	0.74722
104	H	2	1	1	0.99798	0.37083	1	0.98957	0.72027	8	1	1	0.46763	L	0.75069	0.75	0.24583	0.74722
104	H	2	1	1	0.99432	0.14514	1	1.3134	0.60387	20	1	1	0.96241	L	0.75069	0.75	0.24583	0.74722
104	H	2	1	2	2.2292	0.3	0.99861	2.2731	1.0023	20	2	2	0.84579	L	0.75069	0.75	0.24583	0.74722
104	H	2	1	1	1.575	0.2875	1	1.9887	1.2012	14	2	1	0.61706	L	0.75069	0.75	0.24583	0.74722
104	H	2	1	2	1.5105	0.25486	1	1.3217	1.1554	20	1	2	1.0874	L	0.75069	0.75	0.24583	0.74722
104	H	2	1	1	1.314	0.37292	1	1.5934	1.868	8	2	1	0.54428	L	0.75069	0.75	0.24583	0.74722
104	H	2	1	2	1.6214	0.14375	1	1.7822	1.1218	14	1	2	0.68884	L	0.75069	0.75	0.24583	0.74722
104	H	2	1	2	1.4385	0.275	1	1.7697	1.2275	14	2	2	0.95116	L	0.75069	0.75	0.24583	0.74722
104	H	2	1	1	1.4878	0.071528	1	1.485	1.1392	14	1	1	0.52834	L	0.75069	0.75	0.24583	0.74722
104	H	2	1	1	1.3825	0.099306	1	0.91183	0.65773	20	2	1	0.85934	L	0.75069	0.75	0.24583	0.74722
104	H	2	1	2	1.352	0.25694	1	1.0887	1.0674	8	1	2	0.60084	L	0.75069	0.75	0.24583	0.74722
104	H	2	1	2	1.7687	0.19583	1	1.5804	1.2021	20	2	2	0.67182	L	0.75069	0.75	0.24583	0.74722
104	H	2	1	2	1.5041	0.24444	1	1.3267	1.215	8	1	2	0.70758	L	0.75069	0.75	0.24583	0.74722
104	H	2	1	1	1.9631	0.21458	1	1.3509	0.95314	14	2	1	1.0475	L	0.75069	0.75	0.24583	0.74722
104	H	2	1	1	1.0308	0.24861	1	0.9999	0.85612	8	1	1	1.0448	L	0.75069	0.75	0.24583	0.74722
104	H	2	1	1	1.8009	0.28889	0.99028	3.5875	2.7234	14	1	1	0.80125	L	0.75069	0.75	0.24583	0.74722
104	H	2	1	2	1.5533	0.25208	1	1.3537	1.1456	20	1	2	0.96373	L	0.75069	0.75	0.24583	0.74722
104	H	2	1	2	1.5498	0.25694	1	1.6311	1.0863	8	2	2	0.45344	L	0.75069	0.75	0.24583	0.74722
104	H	2	1	2	1.9986	0.1375	1	1.4417	1.0289	14	2	2	1.067	L	0.75069	0.75	0.24583	0.74722
104	H	2	1	1	1.7099	0.20139	1	2.1235	1.7243	20	2	1	0.66191	L	0.75069	0.75	0.24583	0.74722
104	H	2	1	1	1.2344	0.25972	1	1.1525	0.90674	8	2	1	0.52311	L	0.75069	0.75	0.24583	0.74722
104	H	2	1	2	1.5006	0.21667	1	2.9851	1.2553	14	1	2	0.47591	L	0.75069	0.75	0.24583	0.74722
104	H	2	1	1	1.3894	0.15417	1	1.413	1.0229	20	1	1	1.047	L	0.75069	0.75	0.24583	0.74722
104	H	2	1	1	1.215	0.15208	1	1.183	0.68191	20	1	1	0.48915	L	0.75069	0.75	0.24583	0.74722
104	H	2	1	1	2.8745	0.35486	0	1.688	1.2691	14	2	1	0.74843	L	0.75069	0.75	0.24583	0.74722
104	H	2	1	1	1.0764	0.36389	1	2.1386	0.69252	8	2	1	1.0537	L	0.75069	0.75	0.24583	0.74722
104	H	2	1	2	1.5192	0.14097	1	1.1792	1.0201	20	1	2	0.82902	L	0.75069	0.75	0.24583	0.74722
104	H	2	1	1	0.79033	0.50069	1	1.656	0.57788	8	1	1	0.79181	L	0.75069	0.75	0.24583	0.74722
104	H	2	1	2	1.4526	0.20972	1	1.032	0.9981	14	1	2	1.0409	L	0.75069	0.75	0.24583	0.74722
104	H	2	1	2	1.8253	0.24722	1	0.93929	1.2388	8	2	2	0.68971	L	0.75069	0.75	0.24583	0.74722
104	H	2	1	2	1.25	0.25	1	1.362	1.2872	8	1	2	0.77085	L	0.75069	0.75	0.24583	0.74722
104	H	2	1	1	0.93045	0.15278	1	1.0742	0.63219	14	1	1	0.70045	L	0.75069	0.75	0.24583	0.74722
104	H	2	1	2	2.09	0.15069	1	1.356	0.93073	20	2	2	1.0109	L	0.75069	0.75	0.24583	0.74722
104	H	2	1	2	1.914	0.14306	1	1.02	1.0088	14	2	2	0.97395	L	0.75069	0.75	0.24583	0.74722
104	H	2	1	1	3.7862	0.31181	0	1.1236	0.54805	20	2	1	0.87338	L	0.75069	0.75	0.24583	0.74722
104	H	2	1	1	1.5918	0.24514	1	1.0508	0.5922	8	2	1	0.40251	L	0.75069	0.75	0.24583	0.74722
104	H	2	1	2	2.1024	0.25556	1	0.75779	1.2609	20	1	2	0.89702	L	0.75069	0.75	0.24583	0.74722
104	H	2	1	1	1.3904	0.14583	1	1.3593	0.68762	20	1	1	0.50215	L	0.75069	0.75	0.24583	0.74722
104	H	2	1	1	1.6182	0.20694	1	0.96027	0.66839	20	2	1	0.71574	L	0.75069	0.75	0.24583	0.74722
104	H	2	1	2	1.281	0.12361	1	1.5216	1.0021	8	1	2	0.50574	L	0.75069	0.75	0.24583	0.74722
104	H	2	1	2	1.6306	0.10069	1	0.92668	0.50234	20	2	2	0.95446	L	0.75069	0.75	0.24583	0.74722
104	H	2	1	1	1.112	0.13889	1	0.93938	0.59838	14	1	1	0.80108	L	0.75069	0.75	0.24583	0.74722
104	H	2	1	1	1.3392	0.21667	1	1.8511	0.76341	14	2	1	1.0582	L	0.75069	0.75	0.24583	0.74722
104	H	2	1	2	1.4607	0.14306	1	1.8685	1.0027	14	1	2	1.0076	L	0.75069	0.75	0.24583	0.74722
104	H	2	1	2	1.6527	0.14306	1	1.0445	0.60737	14	2	2	0.98004	L	0.75069	0.75	0.24583	0.74722
104	H	2	1	1	0.99642	0.24722	1	0.89168	0.79832	8	1	1	0.98238	L	0.75069	0.75	0.24583	0.74722
104	H	2	1	2	1.6213	0.25278	1	0.94258	0.6271	8	2	2	0.99009	L	0.75069	0.75	0.24583	0.74722
104	H	2	1	1	2.442	0.43889	1	1.0352	0.71628	14	2	1	1.0597	L	0.75069	0.75	0.24583	0.74722
104	H	2	1	1	1.6302	0.24444	-999	1.7791	NaN	20	2	2	0.88141	L	0.75069	0.75	0.24583	0.74722
104	H	2	1	2	1.7312	0.29583	1	2.0093	0.98359	14	1	2	1.0466	L	0.75069	0.75	0.24583	0.74722
104	H	2	1	1	2.0799	0.35694	1	0.94784	0.79324	20	2	1	0.55438	L	0.75069	0.75	0.24583	0.74722
104	H	2	1	2	1.7897	0.29167	1	1.1528	0.64098	14	2	2	0.80249	L	0.75069	0.75	0.24583	0.74722
104	H	2	1	1	1.7502	0.24514	1	0.91349	0.74452	8	2	1	0.49362	L	0.75069	0.75	0.24583	0.74722
104	H	2	1	2	1.3399	0.37431	1	1.1578	1.0113	8	1	2	0.50995	L	0.75069	0.75	0.24583	0.74722
104	H	2	1	1	1.2277	0.36944	1	0.97771	0.65511	8	1	1	0.54488	L	0.75069	0.75	0.24583	0.74722
104	H	2	1	2	1.1699	0.20069	1	1.6382	0.98345	20	1	2	0.66844	L	0.75069	0.75	0.24583	0.74722
104	H	2	1	1	1.525	0.15764	1	1.1387	0.78257	20	1	1	0.71721	L	0.75069	0.75	0.24583	0.74722
104	H	2	1	1	1.1795	0.42222	1	2.2498	0.97546	14	1	1	0.60318	L	0.75069	0.75	0.24583	0.74722
104	H	2	1	2	1.491	0.62292	1	1.5906	0.84778	8	2	2	0.4837	L	0.75069	0.75	0.24583	0.74722
104	H	2	1	2	1.6979	0.097917	1	1.225	0.73667	20	2	2	0.9164	L	0.75069	0.75	0.24583	0.74722
104	H	2	1	1	2.3179	0.64792	1	0.94156	0.95373	8	2	1	1.0045	L	0.75069	0.75	0.24583	0.74722
104	H	2	1	1	1.9781	0.21042	1	0.73716	0.70508	14	1	1	0.99283	L	0.75069	0.75	0.24583	0.74722
104	H	2	1	1	2.0174	0.28889	1	1.4217	0.55248	14	2	1	0.55629	L	0.75069	0.75	0.24583	0.74722
104	H	2	1	2	1.3332	0.25972	1	2.3053	1.346	20	1	2	0.45311	L	0.75069	0.75	0.24583	0.74722
104	H	2	1	1	1.4012	0.375	1	3.567	1.0505	8	1	1	0.41057	L	0.75069	0.75	0.24583	0.74722
104	H	2	1	2	1.5502	0.27986	1	1.6981	1.7929	14	1	2	0.97842	L	0.75069	0.75	0.24583	0.74722
104	H	2	1	2	1.9151	0.15208	1	1.301	0.73488	14	2	2	0.42831	L	0.75069	0.75	0.24583	0.74722
104	H	2	1	1	2.1624	0.21458	1	1.0931	0.83489	20	1	1	1.0405	L	0.75069	0.75	0.24583	0.74722
104	H	2	1	1	2.2524	0.25347	0	0.7968	0.84471	20	2	1	1.0684	L	0.75069	0.75	0.24583	0.74722
104	H	2	1	2	1.5392	0.23264	1	0.87358	1.0098	8	1	2	0.71468	L	0.75069	0.75	0.24583	0.74722
104	H	2	1	2	1.4921	0.25694	1	1.0593	0.59695	8	2	2	0.55972	L	0.75069	0.75	0.24583	0.74722
104	H	2	1	2	1.6939	0.49861	1	0.94501	0.55709	8	2	2	0.43968	L	0.75069	0.75	0.24583	0.74722
104	H	2	1	2	2.9936	0.15278	1	1.3474	0.61302	20	2	2	0.45551	L	0.75069	0.75	0.24583	0.74722
104	H	2	1	2	0.79529	0.39722	1	1.6743	0.63194	20	1	2	0.53235	L	0.75069	0.75	0.24583	0.74722
104	H	2	1	2	0.72126	0.12708	1	1.0812	0.60919	14	1	2	0.65283	L	0.75069	0.75	0.24583	0.74722
104	H	2	1	1	1.2691	0.37778	1	1.2825	0.66175	8	1	1	0.70737	L	0.75069	0.75	0.24583	0.74722
104	H	2	1	2	1.144	0.375	1	1.1041	0.67218	8	1	2	0.71585	L	0.75069	0.75	0.24583	0.74722
104	H	2	1	1	1.7634	0.29722	1	1.373	0.69717	20	1	1	0.81423	L	0.75069	0.75	0.24583	0.74722
104	H	2	1	1	1.8319	0.37917	1	2.0521	0.68135	8	2	1	0.70402	L	0.75069	0.75	0.24583	0.74722
104	H	2	1	1	0.60696	0.28889	1	1.7601	0.73186	14	1	1	1.0528	L	0.75069	0.75	0.24583	0.74722
104	H	2	1	1	1.0483	0.21806	1	2.6261	0.89843	14	2	1	0.68349	L	0.75069	0.75	0.24583	0.74722
104	H	2	1	2	3.8665	0.43333	0	1.7855	2.1256	14	2	2	0.64405	L	0.75069	0.75	0.24583	0.74722
104	H	2	1	1	3.4849	0.35208	1	2.0494	2.0789	20	2	1	0.90731	L	0.75069	0.75	0.24583	0.74722
104	H	2	1	1	1.8659	0.42708	1	3.4981	0.76725	14	2	1	0.98458	L	0.75069	0.75	0.24583	0.74722
104	H	2	1	2	1.4042	0.20208	1	1.3033	0.54452	20	1	2	1.0686	L	0.75069	0.75	0.24583	0.74722
104	H	2	1	1	1.4816	0.19444	1	1.1092	0.57146	20	2	1	0.44314	L	0.75069	0.75	0.24583	0.74722
104	H	2	1	1	0.78289	0.25139	1	1.2802	0.59187	8	1	1	0.60381	L	0.75069	0.75	0.24583	0.74722
104	H	2	1	2	1.2832	0.38403	1	1.2493	0.76291	8	1	2	1.0308	L	0.75069	0.75	0.24583	0.74722
104	H	2	1	2	1.183	0.20625	1	2.2467	2.8161	14	1	2	0.76522	L	0.75069	0.75	0.24583	0.74722
104	H	2	1	2	1.8084	0.28403	1	0.99044	0.6974	14	2	2	0.58649	L	0.75069	0.75	0.24583	0.74722
104	H	2	1	2	1.9842	0.25764	1	1.5589	0.54979	20	2	2	0.51381	L	0.75069	0.75	0.24583	0.74722
104	H	2	1	1	1.8305	0.052083	1	1.5519	0.68969	20	1	1	0.8872	L	0.75069	0.75	0.24583	0.74722
104	H	2	1	2	1.567	0.12986	1	1.3327	0.62984	8	2	2	1.0819	L	0.75069	0.75	0.24583	0.74722
104	H	2	1	1	1.0266	0.073611	1	1.1698	0.45766	14	1	1	0.56973	L	0.75069	0.75	0.24583	0.74722
104	H	2	1	1	0.82937	0	1	1.4678	0.6351	8	2	1	0.4165	L	0.75069	0.75	0.24583	0.74722
104	H	2	1	2	2.0276	0.14097	1	1.2813	0.57611	14	2	2	1.0912	L	0.75069	0.75	0.24583	0.74722
104	H	2	1	1	0.75938	0.1	1	1.5362	0.71296	20	1	1	0.65124	L	0.75069	0.75	0.24583	0.74722
104	H	2	1	2	1.4649	0.10069	1	1.6533	0.78322	20	1	2	1.0939	L	0.75069	0.75	0.24583	0.74722
104	H	2	1	1	1.6714	0.14375	1	1.4843	0.52823	14	1	1	0.74948	L	0.75069	0.75	0.24583	0.74722
104	H	2	1	1	1.7928	0.3	1	0.98877	0.55326	20	2	1	0.61326	L	0.75069	0.75	0.24583	0.74722
104	H	2	1	2	1.5465	0.50833	1	3.3308	1.4399	8	2	2	0.76845	L	0.75069	0.75	0.24583	0.74722
104	H	2	1	2	1.6246	0.15069	1	1.0049	0.65515	20	2	2	0.91661	L	0.75069	0.75	0.24583	0.74722
104	H	2	1	1	1.7249	0.27083	1	1.0286	0.66345	8	1	1	1.0065	L	0.75069	0.75	0.24583	0.74722
104	H	2	1	1	1.6937	0.35278	1	2.0918	0.82256	14	2	1	0.49257	L	0.75069	0.75	0.24583	0.74722
104	H	2	1	2	1.2558	0.27986	1	1.4961	0.51879	14	1	2	0.45974	L	0.75069	0.75	0.24583	0.74722
104	H	2	1	1	1.7763	0.38125	1	1.2706	0.70783	8	2	1	0.8554	L	0.75069	0.75	0.24583	0.74722
104	H	2	1	2	1.3048	0.38542	1	0.87515	0.52301	8	1	2	0.68433	L	0.75069	0.75	0.24583	0.74722
104	H	2	1	2	2.1236	0.21597	1	1.388	0.76899	14	2	2	1.0331	L	0.75069	0.75	0.24583	0.74722
104	H	2	1	2	0.95056	0.25625	1	2.1604	0.86038	20	2	2	0.40512	L	0.75069	0.75	0.24583	0.74722
104	H	2	1	2	0.84776	0.125	1	1.0517	0.69047	8	2	2	0.51011	L	0.75069	0.75	0.24583	0.74722
104	H	2	1	1	1.9135	0.21944	1	0.91189	1.4111	14	2	1	0.95063	L	0.75069	0.75	0.24583	0.74722
104	H	2	1	2	1.2567	0.15278	1	2.3961	0.79681	20	1	2	0.93254	L	0.75069	0.75	0.24583	0.74722
104	H	2	1	1	2.1356	0.14653	1	1.0737	0.74856	20	1	1	0.8551	L	0.75069	0.75	0.24583	0.74722
104	H	2	1	1	1.6431	0.20556	1	1.7322	0.86816	14	1	1	0.68307	L	0.75069	0.75	0.24583	0.74722
104	H	2	1	1	1.1746	0.24167	1	1.005	0.7808	8	2	1	0.50382	L	0.75069	0.75	0.24583	0.74722
104	H	2	1	1	3.616	0.14236	1	1.1	0.61592	20	2	1	0.57779	L	0.75069	0.75	0.24583	0.74722
104	H	2	1	1	0.71732	0.26319	1	0.84577	0.61921	8	1	1	0.90413	L	0.75069	0.75	0.24583	0.74722
104	H	2	1	2	1.3769	0.20903	1	1.1833	0.53136	14	1	2	1.0576	L	0.75069	0.75	0.24583	0.74722
104	H	2	1	2	0.91825	0.24375	1	0.87606	0.66036	8	1	2	0.89391	L	0.75069	0.75	0.24583	0.74722
104	H	2	1	1	1.3798	0.14722	1	1.1443	0.70135	20	1	1	0.80994	L	0.75069	0.75	0.24583	0.74722
104	H	2	1	2	4.1973	0.15417	1	1.4097	0.99885	20	2	2	0.95714	L	0.75069	0.75	0.24583	0.74722
104	H	2	1	2	1.2295	0.24097	1	0.7731	0.64672	8	2	2	0.47296	L	0.75069	0.75	0.24583	0.74722
104	H	2	1	1	1.368	0.21042	1	1.3282	0.58947	14	1	1	1.0993	L	0.75069	0.75	0.24583	0.74722
104	H	2	1	2	1.8258	0.14583	1	1.7501	0.6811	14	1	2	0.62352	L	0.75069	0.75	0.24583	0.74722
104	H	2	1	2	0.99954	0.20486	1	1.3231	0.61417	20	1	2	0.90804	L	0.75069	0.75	0.24583	0.74722
104	H	2	1	2	1.6007	0.21806	1	0.93916	0.51438	14	2	2	0.78473	L	0.75069	0.75	0.24583	0.74722
104	H	2	1	1	2.2095	0.27917	1	1.1384	0.48332	14	2	1	0.79851	L	0.75069	0.75	0.24583	0.74722
104	H	2	1	1	0.80384	0.63333	1	1.4546	1.2417	8	1	1	0.87478	L	0.75069	0.75	0.24583	0.74722
104	H	2	1	1	1.5258	0.37014	1	1.0932	0.66136	8	2	1	0.75741	L	0.75069	0.75	0.24583	0.74722
104	H	2	1	2	1.7402	0.38681	1	0.78537	0.96394	8	1	2	0.86457	L	0.75069	0.75	0.24583	0.74722
104	H	2	1	1	2.38	0.40278	1	1.3478	0.80231	20	2	1	1.0327	L	0.75069	0.75	0.24583	0.74722
104	H	2	1	2	1.4771	0.37569	1	1.1805	0.99275	8	2	2	0.56176	G	0.75069	0.75	0.24583	0.74722
104	H	2	1	1	1.8919	0.20903	1	0.99367	2.1576	14	1	1	0.6782	G	0.75069	0.75	0.24583	0.74722
104	H	2	1	1	1.035	0.13681	1	1.2307	0.70939	14	2	1	0.46235	G	0.75069	0.75	0.24583	0.74722
104	H	2	1	2	1.6723	0.14028	1	1.0851	0.53241	20	2	2	0.79973	G	0.75069	0.75	0.24583	0.74722
104	H	2	1	1	1.8645	0.14583	1	0.71017	0.49286	20	2	1	0.43582	G	0.75069	0.75	0.24583	0.74722
104	H	2	1	1	1.7905	0.37986	1	1.2654	0.50255	8	2	1	1.051	G	0.75069	0.75	0.24583	0.74722
104	H	2	1	1	0.79597	0.10069	1	1.2051	0.47844	20	1	1	0.60014	G	0.75069	0.75	0.24583	0.74722
104	H	2	1	2	1.309	0.22847	1	1.106	0.55731	14	1	2	0.4164	G	0.75069	0.75	0.24583	0.74722
104	H	2	1	2	2.2594	0.15556	1	1.2716	0.53751	20	1	2	0.4102	G	0.75069	0.75	0.24583	0.74722
104	H	2	1	2	1.9482	0.25208	0.9875	1.0685	0.52179	8	1	2	1.0209	G	0.75069	0.75	0.24583	0.74722
104	H	2	1	2	1.4491	0.28125	1	1.0254	1.092	14	2	2	0.88963	G	0.75069	0.75	0.24583	0.74722
104	H	2	1	1	1.6419	0.25903	1	1.0178	0.60935	8	1	1	0.99496	G	0.75069	0.75	0.24583	0.74722
104	H	2	1	1	0.97981	0.21944	1	0.94996	0.58918	14	1	1	0.894	G	0.75069	0.75	0.24583	0.74722
104	H	2	1	1	1.1703	0.20972	1	1.0512	0.56548	14	2	1	0.40805	G	0.75069	0.75	0.24583	0.74722
104	H	2	1	1	1.1762	0.15208	1	1.0901	0.6766	20	2	1	0.7386	G	0.75069	0.75	0.24583	0.74722
104	H	2	1	2	2.1506	0.20625	1	1.0088	0.56327	20	2	2	0.95511	G	0.75069	0.75	0.24583	0.74722
104	H	2	1	2	1.3336	0.35208	0.99931	1.2577	0.56834	20	1	2	0.58021	G	0.75069	0.75	0.24583	0.74722
104	H	2	1	2	1.0075	0.29375	1	1.664	0.49988	14	1	2	0.67094	G	0.75069	0.75	0.24583	0.74722
104	H	2	1	1	1.8533	0.12639	1	4.5176	0.89388	8	1	1	1.005	G	0.75069	0.75	0.24583	0.74722
104	H	2	1	2	1.5782	0.23681	1	0.85213	0.67289	8	2	2	0.5737	G	0.75069	0.75	0.24583	0.74722
104	H	2	1	1	1.699	0.24931	1	0.85879	0.68375	8	2	1	0.43124	G	0.75069	0.75	0.24583	0.74722
104	H	2	1	2	1.7898	0.2125	1	1.9482	0.88769	14	2	2	0.54975	G	0.75069	0.75	0.24583	0.74722
104	H	2	1	2	1.9063	0.37639	1	3.0728	0.73936	8	1	2	0.84816	G	0.75069	0.75	0.24583	0.74722
104	H	2	1	1	2.2912	0.10764	1	1.0427	0.56451	20	1	1	1.0488	G	0.75069	0.75	0.24583	0.74722
104	H	2	1	1	1.9941	0.2125	1	1.2556	0.54403	14	2	1	0.84974	G	0.75069	0.75	0.24583	0.74722
104	H	2	1	2	2.2876	0.24097	1	1.1952	0.62318	20	1	2	0.48278	G	0.75069	0.75	0.24583	0.74722
104	H	2	1	1	1.8956	0.37569	1	0.83129	0.59751	8	2	1	0.61621	G	0.75069	0.75	0.24583	0.74722
104	H	2	1	1	1.5532	0.20139	1	2.5164	0.55273	20	1	1	0.64646	G	0.75069	0.75	0.24583	0.74722
104	H	2	1	1	1.6391	0.49167	0.98542	1.678	1.0161	14	1	1	0.9493	G	0.75069	0.75	0.24583	0.74722
104	H	2	1	1	2.6989	0.26389	1	0.7575	0.65124	8	1	1	0.59959	G	0.75069	0.75	0.24583	0.74722
104	H	2	1	2	1.562	0.25347	1	0.9722	0.66282	8	2	2	0.44962	G	0.75069	0.75	0.24583	0.74722
104	H	2	1	1	1.7739	0.052083	1	1.347	0.49437	20	2	1	0.49866	G	0.75069	0.75	0.24583	0.74722
104	H	2	1	2	2.1009	0.21389	0.99444	1.0546	0.54637	14	1	2	0.4526	G	0.75069	0.75	0.24583	0.74722
104	H	2	1	2	0.97087	0.26597	1	1.0089	0.77044	8	1	2	0.99617	G	0.75069	0.75	0.24583	0.74722
104	H	2	1	2	0.83352	0.15139	1	0.80812	0.67656	14	2	2	0.75808	G	0.75069	0.75	0.24583	0.74722
104	H	2	1	2	1.7034	0.29792	1	2.4554	0.50806	20	2	2	1.0095	G	0.75069	0.75	0.24583	0.74722
104	H	2	1	2	0.75967	0.061111	1	0.76531	0.6561	20	1	2	1.0547	G	0.75069	0.75	0.24583	0.74722
104	H	2	1	2	0.62756	0.13264	1	1.5779	0.66796	8	1	2	0.5156	G	0.75069	0.75	0.24583	0.74722
104	H	2	1	2	1.1982	0.097222	1	0.98812	0.62425	20	2	2	0.74735	G	0.75069	0.75	0.24583	0.74722
104	H	2	1	1	2.1705	0.14861	1	2.4127	0.70824	20	1	1	0.83132	G	0.75069	0.75	0.24583	0.74722
104	H	2	1	1	1.7017	0.23819	1	0.76258	0.68333	8	1	1	1.0368	G	0.75069	0.75	0.24583	0.74722
104	H	2	1	2	1.4681	0.21667	1	1.2768	0.70411	14	1	2	0.85103	G	0.75069	0.75	0.24583	0.74722
104	H	2	1	1	1.7593	0.14583	1	0.78284	0.56094	20	2	1	0.74781	G	0.75069	0.75	0.24583	0.74722
104	H	2	1	1	1.0886	0.27708	1	1.0305	0.63209	14	1	1	1.0948	G	0.75069	0.75	0.24583	0.74722
104	H	2	1	2	1.5577	0.12153	1	0.87804	0.58441	8	2	2	1.0293	G	0.75069	0.75	0.24583	0.74722
104	H	2	1	1	2.2388	0.21111	1	0.97599	4.1166	14	2	1	1.0502	G	0.75069	0.75	0.24583	0.74722
104	H	2	1	2	1.0279	0.14444	1	1.2881	0.61699	14	2	2	0.74435	G	0.75069	0.75	0.24583	0.74722
104	H	2	1	1	1.0743	0.11597	1	1.4364	0.79788	8	2	1	1.0828	G	0.75069	0.75	0.24583	0.74722
104	H	2	1	1	1.1212	0.15069	1	1.679	0.73929	14	1	1	0.87181	G	0.75069	0.75	0.24583	0.74722
104	H	2	1	2	1.0843	0.21042	1	1.3943	0.72442	14	1	2	0.99676	G	0.75069	0.75	0.24583	0.74722
104	H	2	1	1	1.3125	0.097222	1	0.74804	0.63244	20	1	1	0.65895	G	0.75069	0.75	0.24583	0.74722
104	H	2	1	1	1.5822	0.10764	1	1.0284	0.53203	20	2	1	0.547	G	0.75069	0.75	0.24583	0.74722
104	H	2	1	1	1.4178	0.14444	1	1.2366	0.70278	14	2	1	0.75343	G	0.75069	0.75	0.24583	0.74722
104	H	2	1	1	1.1694	0.37569	1	6.6675	1.8613	8	1	1	0.79704	G	0.75069	0.75	0.24583	0.74722
104	H	2	1	2	1.337	0.25694	1	1.2866	0.79007	8	2	2	0.86628	G	0.75069	0.75	0.24583	0.74722
104	H	2	1	2	0.79575	0.20139	1	0.91789	0.84124	20	1	2	0.94343	G	0.75069	0.75	0.24583	0.74722
104	H	2	1	2	0.76114	0.26181	1	0.56518	0.7372	8	1	2	0.59936	G	0.75069	0.75	0.24583	0.74722
104	H	2	1	2	0.98138	0.27847	1	1.2518	0.61571	14	2	2	0.84001	G	0.75069	0.75	0.24583	0.74722
104	H	2	1	2	1.5983	0.15	1	0.84665	0.59495	20	2	2	0.54333	G	0.75069	0.75	0.24583	0.74722
104	H	2	1	1	0.77215	0.23472	1	0.85964	0.55951	8	2	1	0.97465	G	0.75069	0.75	0.24583	0.74722
104	H	2	1	2	0.91313	0.25139	1	0.72915	0.55105	8	2	2	0.45265	G	0.75069	0.75	0.24583	0.74722
104	H	2	1	2	1.6689	0.20972	1	1.133	0.81916	14	2	2	0.80547	G	0.75069	0.75	0.24583	0.74722
104	H	2	1	2	1.1916	0.20417	1	0.71179	0.53403	14	1	2	0.69904	G	0.75069	0.75	0.24583	0.74722
104	H	2	1	2	0.67965	0.20486	1	0.97762	0.4391	20	1	2	0.48909	G	0.75069	0.75	0.24583	0.74722
104	H	2	1	1	0.98908	0.2375	1	1.6232	0.58996	8	1	1	0.78009	G	0.75069	0.75	0.24583	0.74722
104	H	2	1	1	1.0989	0.10069	1	0.95173	0.77928	20	2	1	0.62575	G	0.75069	0.75	0.24583	0.74722
104	H	2	1	2	2.7511	0.27986	0	1.3005	0.59336	14	2	1	0.80881	G	0.75069	0.75	0.24583	0.74722
104	H	2	1	2	1.3475	0.24028	1	0.70235	1.0861	8	1	2	0.56869	G	0.75069	0.75	0.24583	0.74722
104	H	2	1	1	2.7651	0.26389	1	0.80702	1.0516	8	2	1	0.68073	G	0.75069	0.75	0.24583	0.74722
104	H	2	1	1	1.421	0.19861	1	0.84141	0.63888	14	1	1	0.64857	G	0.75069	0.75	0.24583	0.74722
104	H	2	1	2	1.7306	0.19097	1	1.1094	0.49822	20	2	2	0.66553	G	0.75069	0.75	0.24583	0.74722
104	H	2	1	1	1.4681	0.15417	1	1.0719	0.49658	20	1	1	0.51057	G	0.75069	0.75	0.24583	0.74722
104	H	2	1	2	1.3566	0.22083	1	0.97884	0.47458	14	2	2	0.52276	G	0.75069	0.75	0.24583	0.74722
104	H	2	1	1	0.75773	0.14861	1	0.91623	0.59441	14	1	1	1.0175	G	0.75069	0.75	0.24583	0.74722
104	H	2	1	1	0.75136	0.37014	1	1.1416	0.42321	8	1	1	0.76829	G	0.75069	0.75	0.24583	0.74722
104	H	2	1	2	2.2243	0.20278	1	1.0015	0.73935	20	2	2	0.73077	G	0.75069	0.75	0.24583	0.74722
104	H	2	1	2	0.78576	0.25764	1	1.2374	0.49915	8	1	2	0.45671	G	0.75069	0.75	0.24583	0.74722
104	H	2	1	1	2.4836	0.14792	0.060417	1.2941	1.0614	20	2	1	0.79177	G	0.75069	0.75	0.24583	0.74722
104	H	2	1	2	0.89659	0.21597	1	0.63014	0.70547	14	1	2	0.99851	G	0.75069	0.75	0.24583	0.74722
104	H	2	1	1	1.8471	0.20764	1	1.1675	0.69609	14	2	1	0.62023	G	0.75069	0.75	0.24583	0.74722
104	H	2	1	1	2.5644	0.23889	1	0.84963	0.92844	8	2	1	0.82224	G	0.75069	0.75	0.24583	0.74722
104	H	2	1	2	1.6055	0.24514	1	0.55835	0.66478	8	2	2	0.76029	G	0.75069	0.75	0.24583	0.74722
104	H	2	1	1	0.80769	0.10139	1	1.8226	0.77524	20	1	1	0.74971	G	0.75069	0.75	0.24583	0.74722
104	H	2	1	2	1.4573	0.15625	1	1.3434	0.63963	20	1	2	0.85271	G	0.75069	0.75	0.24583	0.74722
104	H	2	1	2	2.098	0.29097	1	0.97714	1.3285	14	2	2	0.71294	G	0.75069	0.75	0.24583	0.74722
104	H	2	1	2	1.3465	0.13125	1	0.82093	0.84261	8	1	2	0.59344	G	0.75069	0.75	0.24583	0.74722
104	H	2	1	1	1.5356	0.14306	1	1.2055	1.2125	8	2	1	0.7727	G	0.75069	0.75	0.24583	0.74722
104	H	2	1	1	1.4919	0.12431	1	3.626	1.2194	8	1	1	0.70863	G	0.75069	0.75	0.24583	0.74722
104	H	2	1	2	2.1324	0.34722	1	0.62419	0.58825	20	2	2	0.49045	G	0.75069	0.75	0.24583	0.74722
104	H	2	1	2	0.76566	0.22917	1	1.1807	0.61558	20	1	2	0.63124	G	0.75069	0.75	0.24583	0.74722
104	H	2	1	1	1.7141	0.23403	1	0.60441	0.4599	14	1	1	0.82277	G	0.75069	0.75	0.24583	0.74722
104	H	2	1	2	1.6667	0.21389	1	1.3852	0.47561	14	1	2	0.83617	G	0.75069	0.75	0.24583	0.74722
104	H	2	1	2	1.1681	0.25347	1	0.73739	0.73271	8	2	2	1.0064	G	0.75069	0.75	0.24583	0.74722
104	H	2	1	1	2.2128	0.14792	1	0.95231	0.80038	20	2	1	0.95292	G	0.75069	0.75	0.24583	0.74722
104	H	2	1	1	1.0961	0.15069	1	0.98419	0.57171	20	1	1	0.53435	G	0.75069	0.75	0.24583	0.74722
104	H	2	1	1	1.8174	0.15069	1	0.87703	0.45194	14	2	1	0.68837	G	0.75069	0.75	0.24583	0.74722
104	H	2	1	1	0.86213	0.24167	1	0.62114	0.4847	8	1	1	0.45201	G	0.75069	0.75	0.24583	0.74722
104	H	2	1	1	1.1167	0.14792	1	0.6751	0.57242	20	1	1	0.90128	G	0.75069	0.75	0.24583	0.74722
104	H	2	1	1	0.74635	0.22292	1	0.87933	0.50008	14	2	1	0.6159	G	0.75069	0.75	0.24583	0.74722
104	H	2	1	2	2.0116	0.62361	1	0.7622	0.87857	8	2	2	0.46062	G	0.75069	0.75	0.24583	0.74722
104	H	2	1	1	2.4388	0.26111	1	0.84428	0.47814	20	2	1	1.0238	G	0.75069	0.75	0.24583	0.74722
104	H	2	1	2	1.4717	0.19861	1	1.3098	0.75449	20	1	2	0.94036	G	0.75069	0.75	0.24583	0.74722
104	H	2	1	2	1.7326	0.22569	1	1.6444	0.52165	14	2	2	0.52234	G	0.75069	0.75	0.24583	0.74722
104	H	2	1	2	0.99491	0.40139	1	1.3886	0.77654	8	1	2	1.0761	G	0.75069	0.75	0.24583	0.74722
104	H	2	1	2	0.99429	0.18611	1	1.1234	0.55231	20	2	2	0.82083	G	0.75069	0.75	0.24583	0.74722
104	H	2	1	1	2.0162	0.24792	1	0.78652	0.79479	8	2	1	1.0405	G	0.75069	0.75	0.24583	0.74722
104	H	2	1	2	1.1769	0.13819	1	1.315	0.6222	14	1	2	0.80496	G	0.75069	0.75	0.24583	0.74722
104	H	2	1	1	1.4919	0.14861	1	1.6389	0.72964	14	1	1	0.91555	G	0.75069	0.75	0.24583	0.74722
104	H	2	1	1	2.0666	0.14861	0	1.0603	0.67166	20	2	2	1.0825	G	0.75069	0.75	0.24583	0.74722
104	H	2	1	1	1.1704	0.25278	1	2.5283	0.56433	8	2	1	1.0855	G	0.75069	0.75	0.24583	0.74722
104	H	2	1	2	1.5882	0.25833	1	0.73972	0.47351	8	2	2	0.79826	G	0.75069	0.75	0.24583	0.74722
104	H	2	1	1	2.4247	0.25208	1	2.5476	0.48042	8	1	1	0.84552	G	0.75069	0.75	0.24583	0.74722
104	H	2	1	2	1.3929	0.14653	1	0.88376	0.57929	14	1	2	0.58824	G	0.75069	0.75	0.24583	0.74722
104	H	2	1	1	1.7487	0.15069	1	1.1545	0.72771	20	1	1	0.63033	G	0.75069	0.75	0.24583	0.74722
104	H	2	1	2	1.3287	0.25417	1	0.73238	0.56403	8	1	2	0.77537	G	0.75069	0.75	0.24583	0.74722
104	H	2	1	1	2.2263	0.15486	0	1.1421	0.60033	20	2	1	0.58466	G	0.75069	0.75	0.24583	0.74722
104	H	2	1	1	1.7263	0.21944	1	1.0477	0.52031	14	2	1	0.50932	G	0.75069	0.75	0.24583	0.74722
104	H	2	1	2	1.816	0.31111	1	1.7441	0.5785	14	2	2	0.59856	G	0.75069	0.75	0.24583	0.74722
104	H	2	1	2	1.1199	0.24236	1	1.7448	0.62134	20	1	2	0.44394	G	0.75069	0.75	0.24583	0.74722
104	H	2	1	1	1.4453	0.20208	1	1.3957	0.44376	14	1	1	1.0127	G	0.75069	0.75	0.24583	0.74722
104	H	2	1	1	3.5366	0.29931	0	1.0181	0.75457	20	1	1	0.87927	G	0.75069	0.75	0.24583	0.74722
104	H	2	1	2	1.2351	0.25347	1	0.98467	0.57082	8	1	2	0.6017	G	0.75069	0.75	0.24583	0.74722
104	H	2	1	1	2.345	0.21806	1	1.2329	0.61467	14	2	1	0.70822	G	0.75069	0.75	0.24583	0.74722
104	H	2	1	2	1.2078	0.36528	1	1.2532	0.5359	8	2	2	0.78363	G	0.75069	0.75	0.24583	0.74722
104	H	2	1	2	0.77992	0.27361	-999	1.2135	NaN	14	1	1	0.59176	G	0.75069	0.75	0.24583	0.74722
104	H	2	1	1	1.8754	0.15764	1	0.96412	0.64072	20	2	1	0.90159	G	0.75069	0.75	0.24583	0.74722
104	H	2	1	1	2.3113	0.20069	0	4.6657	0.65757	20	2	2	1.0265	G	0.75069	0.75	0.24583	0.74722
104	H	2	1	1	1.4985	0.12986	1	1.2181	0.55864	8	2	1	0.79272	G	0.75069	0.75	0.24583	0.74722
104	H	2	1	2	1.6426	0.36875	1	0.81843	0.5278	14	2	2	0.51495	G	0.75069	0.75	0.24583	0.74722
104	H	2	1	2	0.80629	0.15347	1	0.67546	0.4946	14	1	2	0.53412	G	0.75069	0.75	0.24583	0.74722
104	H	2	1	2	0.67183	0.1	1	0.98119	0.64181	20	1	2	0.66484	G	0.75069	0.75	0.24583	0.74722
104	H	2	1	1	1.1614	0.12708	1	0.7392	0.61064	8	1	1	0.69636	G	0.75069	0.75	0.24583	0.74722
104	H	2	1	1	1.6048	0.14097	1	0.7398	0.52748	14	2	1	0.44765	G	0.75069	0.75	0.24583	0.74722
104	H	2	1	1	1.7932	0.30278	1	1.6065	0.46924	20	2	1	1.0877	G	0.75069	0.75	0.24583	0.74722
104	H	2	1	1	0.91467	0.24375	1	1.8716	0.4862	8	2	1	1.0638	G	0.75069	0.75	0.24583	0.74722
104	H	2	1	1	0.75084	0.24514	1	1.5987	0.65624	8	1	1	0.75387	G	0.75069	0.75	0.24583	0.74722
104	H	2	1	2	1.5558	0.19444	1	0.78751	0.75987	20	2	2	0.95738	G	0.75069	0.75	0.24583	0.74722
104	H	2	1	2	0.74245	0.25069	1	1.2645	0.52009	8	1	2	0.46895	G	0.75069	0.75	0.24583	0.74722
104	H	2	1	1	1.2912	0.076389	1	0.94721	0.63366	14	1	1	0.49131	G	0.75069	0.75	0.24583	0.74722
104	H	2	1	2	1.5078	0.24653	1	1.1053	0.53663	8	2	2	1.0484	G	0.75069	0.75	0.24583	0.74722
104	H	2	1	2	2.3132	0.20972	1	1.6369	0.78044	14	2	2	1.064	G	0.75069	0.75	0.24583	0.74722
104	H	2	1	2	1.3326	0.21597	1	1.275	1.0155	14	1	2	0.61819	G	0.75069	0.75	0.24583	0.74722
104	H	2	1	2	0.8665	0.14028	1	1.4233	0.56557	20	1	2	0.93038	G	0.75069	0.75	0.24583	0.74722
104	H	2	1	1	1.2241	0.14375	1	0.9775	0.4734	20	1	1	0.45677	G	0.75069	0.75	0.24583	0.74722
104	H	2	1	1	1.9512	0.25	1	0.64548	0.52506	8	2	1	0.99133	G	0.75069	0.75	0.24583	0.74722
104	H	2	1	2	1.1223	0.20625	1	1.2979	0.47556	14	1	2	0.67823	G	0.75069	0.75	0.24583	0.74722
104	H	2	1	1	1.5109	0.14583	1	1.1638	0.45058	20	2	1	0.78495	G	0.75069	0.75	0.24583	0.74722
104	H	2	1	2	2.4426	0.14097	1	1.2318	0.46798	20	2	2	0.42508	G	0.75069	0.75	0.24583	0.74722
104	H	2	1	1	1.0962	0.12917	1	0.81125	0.47991	8	1	1	0.4953	G	0.75069	0.75	0.24583	0.74722
104	H	2	1	2	1.6236	0.24861	1	0.67022	0.58889	8	2	2	0.83925	G	0.75069	0.75	0.24583	0.74722
104	H	2	1	2	0.84969	0.29444	1	1.1137	0.50943	14	2	2	0.99336	G	0.75069	0.75	0.24583	0.74722
104	H	2	1	1	2.3314	0.20278	1	0.99733	0.41885	20	1	1	0.59407	G	0.75069	0.75	0.24583	0.74722
104	H	2	1	2	1.1956	0.12708	1	0.74356	0.4296	8	1	2	0.54518	G	0.75069	0.75	0.24583	0.74722
104	H	2	1	1	1.3309	0.1375	1	1.564	0.47912	14	1	1	1.0191	G	0.75069	0.75	0.24583	0.74722
104	H	2	1	2	1.2954	0.21389	1	2.327	0.50358	20	1	2	0.44443	G	0.75069	0.75	0.24583	0.74722
104	H	2	1	1	2.1937	0.076389	1	0.8563	0.6664	14	2	1	0.78963	G	0.75069	0.75	0.24583	0.74722
104	H	2	1	1	1.6019	0.25625	1	0.68319	0.56385	8	2	1	1.0677	G	0.75069	0.75	0.24583	0.74722
104	H	2	1	1	2.2732	0.11667	1	0.81859	0.41043	20	1	1	0.41117	G	0.75069	0.75	0.24583	0.74722
104	H	2	1	2	1.5469	0.40278	1	1.1973	0.79247	8	2	2	0.98814	G	0.75069	0.75	0.24583	0.74722
104	H	2	1	1	1.2215	0.11944	1	0.81054	0.40701	14	1	1	0.79981	G	0.75069	0.75	0.24583	0.74722
104	H	2	1	2	2.7181	0.24028	0	0.88065	0.45035	20	2	1	1.0558	G	0.75069	0.75	0.24583	0.74722
104	H	2	1	1	1.2	0.26042	1	0.90736	0.47849	8	1	1	0.94263	G	0.75069	0.75	0.24583	0.74722
104	H	2	1	2	1.2966	0.21181	1	1.073	0.82778	14	1	2	0.8475	G	0.75069	0.75	0.24583	0.74722
104	H	2	1	2	1.3881	0.15	1	1.2907	0.58041	20	2	2	0.85791	G	0.75069	0.75	0.24583	0.74722
104	H	2	1	2	0.72154	0.25417	1	1.1616	0.49517	8	1	2	0.45113	G	0.75069	0.75	0.24583	0.74722
104	H	2	1	1	2.0401	0.20694	1	0.88083	0.66611	14	2	1	0.71373	G	0.75069	0.75	0.24583	0.74722
104	H	2	1	2	1.864	0.21042	1	0.90288	0.48508	14	2	2	0.96417	G	0.75069	0.75	0.24583	0.74722
104	H	2	1	2	0.78281	0.10347	1	1.8035	0.64948	20	1	2	0.99499	G	0.75069	0.75	0.24583	0.74722
104	H	2	1	2	2.075	0.25833	1	0.65576	0.62876	20	2	2	0.62498	G	0.75069	0.75	0.24583	0.74722
104	H	2	1	2	1.112	0.25833	1	0.89124	0.5085	14	2	2	0.45977	G	0.75069	0.75	0.24583	0.74722
104	H	2	1	1	2.7942	0.28264	0	1.9826	1.0348	14	2	1	0.97864	G	0.75069	0.75	0.24583	0.74722
104	H	2	1	2	1.5698	0.24722	1	1.8974	0.58906	20	1	2	0.52854	G	0.75069	0.75	0.24583	0.74722
104	H	2	1	1	1.2907	0.25278	1	0.77854	0.65784	8	1	1	0.54561	G	0.75069	0.75	0.24583	0.74722
104	H	2	1	1	0.85659	0.22292	1	0.76984	0.49451	14	1	1	0.97216	G	0.75069	0.75	0.24583	0.74722
104	H	2	1	1	1.7409	0.15278	1	1.6127	0.80571	20	2	1	1.0178	G	0.75069	0.75	0.24583	0.74722
104	H	2	1	2	2.9275	0.36389	1	1.664	0.88438	8	2	2	0.63806	G	0.75069	0.75	0.24583	0.74722
104	H	2	1	2	1.4528	0.37292	1	2.169	4.7273	8	1	2	0.69553	G	0.75069	0.75	0.24583	0.74722
104	H	2	1	2	1.2188	0.27917	1	1.7536	0.56935	14	1	2	0.95487	G	0.75069	0.75	0.24583	0.74722
104	H	2	1	1	1.3167	0.26042	1	0.76937	0.44881	8	2	1	0.68927	G	0.75069	0.75	0.24583	0.74722
104	H	2	1	1	0.76936	0.20625	1	1.2448	0.40893	20	1	1	0.84676	G	0.75069	0.75	0.24583	0.74722
105	F	1	1	1	3.531	0.35139	0.58403	7.3828	3.2284	20	1	1	0.45233	N	0.50208	0.74931	0.50139	0.75069
105	F	1	1	1	3.3454	0.55208	0.58472	2.1452	3.7759	20	2	1	0.99373	N	0.50208	0.74931	0.50139	0.75069
105	F	1	1	1	2.8236	0.37639	0.51458	3.1009	2.3302	8	2	1	0.51147	N	0.50208	0.74931	0.50139	0.75069
105	F	1	1	2	1.8624	0.10278	0.65903	2.2992	2.1813	20	1	2	1.0307	N	0.50208	0.74931	0.50139	0.75069
105	F	1	1	2	1.9118	0.37292	0.55139	3.008	1.5773	8	1	2	0.53674	N	0.50208	0.74931	0.50139	0.75069
105	F	1	1	2	4.8682	0.49861	0.47986	3.0491	1.5646	14	2	2	0.77925	N	0.50208	0.74931	0.50139	0.75069
105	F	1	1	1	1.6831	0.21597	0.53403	2.0372	1.2924	14	1	1	1.0952	N	0.50208	0.74931	0.50139	0.75069
105	F	1	1	2	2.6572	0.39514	0.55208	2.2276	1.0262	20	2	2	0.50031	N	0.50208	0.74931	0.50139	0.75069
105	F	1	1	1	3.2527	0.20972	0.60347	1.2622	5.5703	14	2	1	0.70557	N	0.50208	0.74931	0.50139	0.75069
105	F	1	1	1	1.5669	0.38403	0.66875	1.5317	0.64418	8	1	1	0.84995	N	0.50208	0.74931	0.50139	0.75069
105	F	1	1	2	3.326	0.25347	0.60764	1.1749	1.6243	8	2	2	0.5255	N	0.50208	0.74931	0.50139	0.75069
105	F	1	1	2	1.607	0.20972	0.59931	3.1609	0.88503	14	1	2	0.95778	N	0.50208	0.74931	0.50139	0.75069
105	F	1	1	2	5.4012	0.60069	0.21319	4.1565	1.3744	20	2	1	0.6836	N	0.50208	0.74931	0.50139	0.75069
105	F	1	1	1	2.0055	0.50347	0.64097	1.289	0.97984	8	2	1	0.83229	N	0.50208	0.74931	0.50139	0.75069
105	F	1	1	1	1.6599	0.20972	0.53819	1.6645	1.0157	14	2	1	0.44724	N	0.50208	0.74931	0.50139	0.75069
105	F	1	1	1	7.3071	0.29861	0.1375	1.749	1.1008	20	1	1	0.72889	N	0.50208	0.74931	0.50139	0.75069
105	F	1	1	1	2.7991	0.425	0.40208	2.4047	2.3643	14	2	2	0.5888	N	0.50208	0.74931	0.50139	0.75069
105	F	1	1	2	2.0128	0.24861	0.57847	2.3129	1.1549	20	1	2	0.96749	N	0.50208	0.74931	0.50139	0.75069
105	F	1	1	1	1.3764	0.50139	0.52431	2.5925	1.3084	8	1	1	0.86329	N	0.50208	0.74931	0.50139	0.75069
105	F	1	1	2	1.7912	0.37431	0.50625	2.0201	2.1535	8	1	2	0.85323	N	0.50208	0.74931	0.50139	0.75069
105	F	1	1	1	2.4794	0.375	0.4875	2.7396	1.227	8	2	2	0.68522	N	0.50208	0.74931	0.50139	0.75069
105	F	1	1	1	1.2257	0.29444	0.65069	1.4177	0.87244	14	1	1	1.0641	N	0.50208	0.74931	0.50139	0.75069
105	F	1	1	2	2.1046	0.57361	0.64236	1.8204	1.0155	14	1	2	0.6776	N	0.50208	0.74931	0.50139	0.75069
105	F	1	1	1	2.7181	0.35139	0.30486	1.0735	0.79554	20	2	2	1.0034	N	0.50208	0.74931	0.50139	0.75069
105	F	1	1	2	2.0475	0.21319	1	2.912	1.9484	14	1	2	0.9022	G	0.50208	0.74931	0.50139	0.75069
105	F	1	1	1	5.5466	0.30139	0.098611	2.8733	0.88035	20	2	1	0.58741	G	0.50208	0.74931	0.50139	0.75069
105	F	1	1	2	1.7273	0.12917	1	1.6914	0.77699	8	1	2	0.92105	G	0.50208	0.74931	0.50139	0.75069
105	F	1	1	2	2.2163	0.50625	1	1.4322	0.72172	8	2	2	0.43324	G	0.50208	0.74931	0.50139	0.75069
105	F	1	1	1	1.9842	0.24653	1	3.1891	0.82118	20	1	1	0.99278	G	0.50208	0.74931	0.50139	0.75069
105	F	1	1	1	3.3507	0.29444	0.13125	1.9838	1.0245	20	2	2	1.067	G	0.50208	0.74931	0.50139	0.75069
105	F	1	1	1	1.9117	0.21111	1	1.3131	1.2451	14	2	1	1.0096	G	0.50208	0.74931	0.50139	0.75069
105	F	1	1	1	1.9108	0.35347	1	2.9094	0.73922	14	1	1	0.87193	G	0.50208	0.74931	0.50139	0.75069
105	F	1	1	1	2.3804	0.24514	0.24028	1.1587	1.176	8	1	1	0.91595	G	0.50208	0.74931	0.50139	0.75069
105	F	1	1	2	2.1368	0.25903	1	1.4586	0.64661	20	1	2	1.0648	G	0.50208	0.74931	0.50139	0.75069
105	F	1	1	1	2.8013	0.14097	0.045139	0.85467	1.0303	14	2	2	0.62889	G	0.50208	0.74931	0.50139	0.75069
105	F	1	1	1	1.7799	0.37014	1	2.2427	2.3245	8	2	1	0.50612	G	0.50208	0.74931	0.50139	0.75069
105	F	1	1	1	2.7016	0.24583	0.072917	1.9036	1.2924	20	2	1	0.82549	G	0.50208	0.74931	0.50139	0.75069
105	F	1	1	1	1.4334	0.1375	1	1.2451	0.88297	14	1	1	0.73767	G	0.50208	0.74931	0.50139	0.75069
105	F	1	1	2	1.4556	0.37431	1	1.3771	0.46619	8	1	2	0.76523	G	0.50208	0.74931	0.50139	0.75069
105	F	1	1	2	1.4592	0.14236	1	1.7528	0.52633	14	1	2	0.9155	G	0.50208	0.74931	0.50139	0.75069
105	F	1	1	2	2.1811	0.24861	1	1.5813	0.67699	20	2	2	0.94339	G	0.50208	0.74931	0.50139	0.75069
105	F	1	1	1	2.6072	0.20972	0.18194	0.96171	0.58908	14	2	1	0.41786	G	0.50208	0.74931	0.50139	0.75069
105	F	1	1	1	1.3566	0.24583	1	1.9331	0.657	20	1	1	0.53178	G	0.50208	0.74931	0.50139	0.75069
105	F	1	1	1	1.792	0.37083	0.89375	1.5206	0.60468	8	2	1	0.41181	G	0.50208	0.74931	0.50139	0.75069
105	F	1	1	2	1.3568	0.052778	1	1.1953	0.66239	20	1	2	0.94138	G	0.50208	0.74931	0.50139	0.75069
105	F	1	1	1	3.5497	0.20903	0.175	1.5344	0.99008	14	2	2	0.65265	G	0.50208	0.74931	0.50139	0.75069
105	F	1	1	1	2.076	0.37292	1	0.59323	0.55159	8	1	1	0.52147	G	0.50208	0.74931	0.50139	0.75069
105	F	1	1	2	2.259	0.37431	1	0.96495	0.55612	8	2	2	0.4042	G	0.50208	0.74931	0.50139	0.75069
105	F	1	1	1	4.4228	0.19861	0.063889	1.1171	1.3892	20	2	2	1.0466	G	0.50208	0.74931	0.50139	0.75069
105	F	1	1	2	1.4692	0.37431	1	1.3983	0.64669	8	2	2	0.62677	G	0.50208	0.74931	0.50139	0.75069
105	F	1	1	2	2.3991	0.24306	1	2.067	0.63522	8	1	2	0.74763	G	0.50208	0.74931	0.50139	0.75069
105	F	1	1	1	1.8598	0.12847	1	1.5407	0.36563	8	2	1	0.4415	G	0.50208	0.74931	0.50139	0.75069
105	F	1	1	2	1.5969	0.28611	1	3.0267	0.41987	14	1	2	0.81556	G	0.50208	0.74931	0.50139	0.75069
105	F	1	1	1	2.0136	0.10069	1	1.1547	0.61572	20	1	1	0.96764	G	0.50208	0.74931	0.50139	0.75069
105	F	1	1	2	1.4246	0.15694	1	1.5645	0.58076	20	1	2	0.48378	G	0.50208	0.74931	0.50139	0.75069
105	F	1	1	1	3.6647	0.14444	0.032639	0.96428	0.88583	14	2	1	0.4291	G	0.50208	0.74931	0.50139	0.75069
105	F	1	1	1	2.4282	0.19792	0.42986	1.5105	0.92969	20	2	1	0.56634	G	0.50208	0.74931	0.50139	0.75069
105	F	1	1	1	1.7988	0.21597	1	2.5511	0.66488	14	1	1	1.0413	G	0.50208	0.74931	0.50139	0.75069
105	F	1	1	1	2.086	0.22014	0.33403	1.429	1.1485	14	2	2	0.73104	G	0.50208	0.74931	0.50139	0.75069
105	F	1	1	1	1.9834	0.37222	0.92153	1.3646	0.55651	8	1	1	0.53799	G	0.50208	0.74931	0.50139	0.75069
105	F	1	1	2	1.3688	0.13056	1	1.3863	0.47382	8	1	2	0.57227	G	0.50208	0.74931	0.50139	0.75069
105	F	1	1	1	3.0949	0.12778	0.27708	1.0417	0.76742	8	2	2	0.56292	G	0.50208	0.74931	0.50139	0.75069
105	F	1	1	1	3.2603	0.22153	0.17153	1.0808	0.65306	14	2	1	0.54353	G	0.50208	0.74931	0.50139	0.75069
105	F	1	1	2	1.7208	0.052083	1	1.6392	0.4536	20	2	2	0.63733	G	0.50208	0.74931	0.50139	0.75069
105	F	1	1	2	1.2351	0.15	1	1.8106	0.36007	20	1	2	0.55793	G	0.50208	0.74931	0.50139	0.75069
105	F	1	1	2	3.1208	0.30069	0	2.0372	1.0143	20	1	1	0.87073	G	0.50208	0.74931	0.50139	0.75069
105	F	1	1	1	1.8772	0.12014	1	2.0774	1.0702	8	1	1	0.66673	G	0.50208	0.74931	0.50139	0.75069
105	F	1	1	1	1.1089	0.14722	1	1.3078	0.61224	14	1	1	0.46952	G	0.50208	0.74931	0.50139	0.75069
105	F	1	1	2	1.513	0.28333	1	1.3291	0.46854	14	1	2	0.54349	G	0.50208	0.74931	0.50139	0.75069
105	F	1	1	2	2.1049	0.28472	1	1.3932	0.31299	14	2	2	0.5938	G	0.50208	0.74931	0.50139	0.75069
105	F	1	1	1	1.5439	0.125	1	1.0139	0.34957	8	2	1	0.69674	G	0.50208	0.74931	0.50139	0.75069
105	F	1	1	1	2.0976	0.14306	0.22708	1.2773	0.84741	20	2	1	0.70579	G	0.50208	0.74931	0.50139	0.75069
105	F	1	1	2	3.0946	0.21111	0.26389	2.0441	1.1313	14	2	1	0.77218	G	0.50208	0.74931	0.50139	0.75069
105	F	1	1	2	1.387	0.29167	1	1.046	0.55729	14	1	2	0.90474	G	0.50208	0.74931	0.50139	0.75069
105	F	1	1	1	1.3769	0.12361	1	1.4511	0.28718	8	1	1	0.47225	G	0.50208	0.74931	0.50139	0.75069
105	F	1	1	2	1.3183	0.095139	1	0.82801	0.55438	20	1	2	0.62153	G	0.50208	0.74931	0.50139	0.75069
105	F	1	1	2	2.3628	0.38125	1	1.9536	0.35391	8	2	2	0.89059	G	0.50208	0.74931	0.50139	0.75069
105	F	1	1	1	1.4487	0.14028	1	1.312	1.5395	14	1	1	0.68721	G	0.50208	0.74931	0.50139	0.75069
105	F	1	1	2	1.6417	0.20208	1	1.1242	0.33599	20	2	2	0.70917	G	0.50208	0.74931	0.50139	0.75069
105	F	1	1	1	2.3096	0.25139	1	2.6712	0.43606	20	2	1	0.58144	G	0.50208	0.74931	0.50139	0.75069
105	F	1	1	2	1.7323	0.37847	1	1.2892	0.50799	8	1	2	0.82236	G	0.50208	0.74931	0.50139	0.75069
105	F	1	1	2	1.72	0.13819	1	1.1599	0.44361	14	2	2	0.60643	G	0.50208	0.74931	0.50139	0.75069
105	F	1	1	1	1.4832	0.0041667	1	1.337	0.45596	20	1	1	0.52643	G	0.50208	0.74931	0.50139	0.75069
105	F	1	1	1	1.6754	0.24792	1	0.99744	0.30829	8	2	1	0.59514	G	0.50208	0.74931	0.50139	0.75069
105	F	1	1	2	1.6576	0.12292	1	1.6392	0.32518	8	2	2	0.57547	G	0.50208	0.74931	0.50139	0.75069
105	F	1	1	1	1.2103	0.099306	1	2.1146	0.50134	20	1	1	0.9022	G	0.50208	0.74931	0.50139	0.75069
105	F	1	1	2	1.4126	0.12361	1	1.635	0.50345	8	1	2	0.77129	G	0.50208	0.74931	0.50139	0.75069
105	F	1	1	2	1.5733	0.28472	1	1.4253	0.44242	14	1	2	0.53962	G	0.50208	0.74931	0.50139	0.75069
105	F	1	1	1	1.8197	0	1	0.91755	0.39348	8	2	1	0.96341	G	0.50208	0.74931	0.50139	0.75069
105	F	1	1	1	1.682	0.28264	1	1.6388	0.40722	14	1	1	0.55408	G	0.50208	0.74931	0.50139	0.75069
105	F	1	1	1	2.6376	0.2	0.083333	1.267	1.002	20	2	2	0.42682	G	0.50208	0.74931	0.50139	0.75069
105	F	1	1	2	1.479	0.30486	1	1.4536	0.32077	20	1	2	0.49294	G	0.50208	0.74931	0.50139	0.75069
105	F	1	1	1	2.4531	0.25	0.13194	2.1056	0.52899	20	2	1	0.45256	G	0.50208	0.74931	0.50139	0.75069
105	F	1	1	1	1.1505	0.12292	1	1.7655	0.31774	8	1	1	0.76677	G	0.50208	0.74931	0.50139	0.75069
105	F	1	1	1	2.0373	0.22014	0.31389	1.0678	1.3084	14	2	2	0.4522	G	0.50208	0.74931	0.50139	0.75069
105	F	1	1	1	1.9576	0.21875	1	0.8533	0.27813	14	2	1	0.44898	G	0.50208	0.74931	0.50139	0.75069
105	F	1	1	2	1.7968	0	1	0.45728	0.26618	20	1	2	1.0571	G	0.50208	0.74931	0.50139	0.75069
105	F	1	1	1	1.822	0.37917	1	2.1134	0.25826	8	2	1	0.72265	G	0.50208	0.74931	0.50139	0.75069
105	F	1	1	2	1.2602	0	0.23333	0.65569	0.23089	8	1	2	0.899	G	0.50208	0.74931	0.50139	0.75069
105	F	1	1	2	2.5306	0.14167	1	2.0646	0.31663	14	2	2	0.55228	G	0.50208	0.74931	0.50139	0.75069
105	F	1	1	1	1.836	0	1	0.52157	0.48548	20	1	1	0.92394	G	0.50208	0.74931	0.50139	0.75069
105	F	1	1	1	2.4575	0.14167	0.70417	1.4921	1.0307	20	2	2	0.41178	G	0.50208	0.74931	0.50139	0.75069
105	F	1	1	1	1.5865	0.11944	1	2.4724	0.27821	8	1	1	0.82544	G	0.50208	0.74931	0.50139	0.75069
105	F	1	1	1	1.2565	0	1	0.74165	0.58988	14	1	1	0.68206	G	0.50208	0.74931	0.50139	0.75069
105	F	1	1	1	1.5307	0	1	0.796	0.70923	20	2	1	0.94068	G	0.50208	0.74931	0.50139	0.75069
105	F	1	1	2	1.6572	0.36944	1	2.1505	0.47196	8	2	2	0.86535	G	0.50208	0.74931	0.50139	0.75069
105	F	1	1	1	1.9617	0.4375	1	1.2778	0.41601	14	2	1	1.0926	G	0.50208	0.74931	0.50139	0.75069
105	F	1	1	2	1.3148	0.14097	0.85694	0.87138	0.29898	14	1	2	0.70307	G	0.50208	0.74931	0.50139	0.75069
105	F	1	1	2	1.6683	0.21319	1	1.2096	0.67571	14	2	2	0.93905	G	0.50208	0.74931	0.50139	0.75069
105	F	1	1	2	1.8352	0.15278	1	1.7119	0.48272	20	1	2	0.51841	G	0.50208	0.74931	0.50139	0.75069
105	F	1	1	2	1.958	0.25	1	1.5094	0.37547	8	2	2	0.59074	G	0.50208	0.74931	0.50139	0.75069
105	F	1	1	2	2.9228	0.24583	0.089583	1.0973	0.91447	8	2	1	0.80612	G	0.50208	0.74931	0.50139	0.75069
105	F	1	1	1	4.0932	0.21944	1	1.545	0.37384	14	1	1	0.42105	G	0.50208	0.74931	0.50139	0.75069
105	F	1	1	1	1.2162	0.25139	1	1.6938	0.44706	8	1	1	0.41773	G	0.50208	0.74931	0.50139	0.75069
105	F	1	1	2	1.6419	0.28472	0.81111	1.9415	1.1434	14	1	2	0.62487	G	0.50208	0.74931	0.50139	0.75069
105	F	1	1	2	1.343	0.24931	1	1.27	0.39531	8	1	2	1.0361	G	0.50208	0.74931	0.50139	0.75069
105	F	1	1	1	19.9238	0.30764	1	1.0494	1.0988	20	1	1	0.83372	G	0.50208	0.74931	0.50139	0.75069
105	F	1	1	1	6.2649	0.25278	0.16806	1.0011	1.4003	20	2	1	0.90464	G	0.50208	0.74931	0.50139	0.75069
105	F	1	1	1	1.5873	0.14653	1	1.0922	0.41126	14	2	1	0.92159	G	0.50208	0.74931	0.50139	0.75069
105	F	1	1	2	2.3216	0.25278	1	1.5276	0.2593	20	2	2	0.66023	G	0.50208	0.74931	0.50139	0.75069
105	F	1	1	1	2.0134	0.21181	1	1.191	0.27095	14	2	1	0.97677	G	0.50208	0.74931	0.50139	0.75069
105	F	1	1	1	1.5638	0.12639	1	1.397	0.28131	8	2	1	0.47104	G	0.50208	0.74931	0.50139	0.75069
105	F	1	1	1	2.0978	0.12222	0.82292	1.3771	0.79641	8	1	2	0.51796	G	0.50208	0.74931	0.50139	0.75069
105	F	1	1	1	2.7101	0.25139	0.22153	1.6387	0.70307	8	1	1	0.41548	G	0.50208	0.74931	0.50139	0.75069
105	F	1	1	2	2.1639	0.00069444	1	2.5103	0.68459	14	1	2	0.88477	G	0.50208	0.74931	0.50139	0.75069
105	F	1	1	2	1.401	0.125	1	0.56211	0.446	8	2	2	0.59705	G	0.50208	0.74931	0.50139	0.75069
105	F	1	1	2	3.1247	0.22083	0.04375	1.2689	0.98121	14	2	2	0.54856	G	0.50208	0.74931	0.50139	0.75069
105	F	1	1	1	2.0981	0.096528	1	1.2305	0.33507	20	2	1	0.44134	G	0.50208	0.74931	0.50139	0.75069
105	F	1	1	1	3.1235	0.21111	0.040278	1.5966	0.949	14	1	1	0.80687	G	0.50208	0.74931	0.50139	0.75069
105	F	1	1	2	3.534	0.14653	0.45764	0.85482	2.3811	20	1	2	0.41927	G	0.50208	0.74931	0.50139	0.75069
105	F	1	1	2	2.7286	0.20347	0.175	1.1342	0.7139	20	2	2	0.58733	G	0.50208	0.74931	0.50139	0.75069
105	F	1	1	1	1.8506	0.047917	0.87222	1.6264	0.30575	20	1	1	0.87654	G	0.50208	0.74931	0.50139	0.75069
105	F	1	1	2	2.4231	0.097917	1	1.5042	0.46826	20	2	2	0.83576	G	0.50208	0.74931	0.50139	0.75069
105	F	1	1	1	2.5217	0.14722	0.77083	1.8223	0.75805	14	2	2	0.6324	G	0.50208	0.74931	0.50139	0.75069
105	F	1	1	2	1.3931	0.25208	0.89583	1.0517	1.0931	8	1	2	1.0859	G	0.50208	0.74931	0.50139	0.75069
105	F	1	1	1	1.227	0.14792	0.70347	1.5257	0.79284	20	1	1	0.88308	G	0.50208	0.74931	0.50139	0.75069
105	F	1	1	1	2.9459	0.14306	0	1.4248	0.92035	14	1	1	0.59934	G	0.50208	0.74931	0.50139	0.75069
105	F	1	1	1	2.1867	0.24861	1	2.6755	0.35975	8	2	1	0.50373	G	0.50208	0.74931	0.50139	0.75069
105	F	1	1	1	1.2442	0.12292	1	1.3997	0.34816	8	1	1	0.60819	G	0.50208	0.74931	0.50139	0.75069
105	F	1	1	2	1.2746	0.15069	1	1.6368	0.53731	14	1	2	0.40701	G	0.50208	0.74931	0.50139	0.75069
105	F	1	1	2	1.5969	0.25486	0.39583	0.68943	0.88525	20	1	2	0.80662	G	0.50208	0.74931	0.50139	0.75069
105	F	1	1	2	2.6789	0.13264	0.19653	0.86839	0.6031	8	2	2	0.89861	G	0.50208	0.74931	0.50139	0.75069
105	F	1	1	1	2.0499	0.30486	1	1.7948	0.50208	20	2	1	0.77715	G	0.50208	0.74931	0.50139	0.75069
105	F	1	1	1	1.5811	0.20903	1	1.1975	0.42175	14	2	1	1.0848	G	0.50208	0.74931	0.50139	0.75069
105	F	1	1	1	2.0074	0.1	1	1.6164	0.299	20	2	1	0.49533	G	0.50208	0.74931	0.50139	0.75069
105	F	1	1	1	2.2063	0.29097	1	1.3847	0.50991	14	1	1	0.91664	G	0.50208	0.74931	0.50139	0.75069
105	F	1	1	2	2.3	0.49792	0.79931	1.9474	0.31306	8	1	2	0.66512	G	0.50208	0.74931	0.50139	0.75069
105	F	1	1	1	2.0798	0.24653	1	1.63	0.31492	20	1	1	0.97782	G	0.50208	0.74931	0.50139	0.75069
105	F	1	1	2	3.1593	0.19653	0.0125	1.1399	0.79528	20	2	2	0.69082	G	0.50208	0.74931	0.50139	0.75069
105	F	1	1	2	1.8621	0.14236	1	1.6037	0.3963	14	2	2	0.82828	G	0.50208	0.74931	0.50139	0.75069
105	F	1	1	2	1.3927	0.19722	1	1.8062	0.64747	20	1	2	0.59258	G	0.50208	0.74931	0.50139	0.75069
105	F	1	1	1	1.6864	0.37639	1	0.93158	0.78237	8	2	1	0.62335	G	0.50208	0.74931	0.50139	0.75069
105	F	1	1	2	1.5392	0.21528	1	1.3013	0.75363	14	1	2	0.57087	G	0.50208	0.74931	0.50139	0.75069
105	F	1	1	2	2.0004	0.25625	1	2.2305	0.81699	8	2	2	0.68123	G	0.50208	0.74931	0.50139	0.75069
105	F	1	1	1	2.4202	0.19514	1	3.6634	0.87279	14	2	1	0.95539	G	0.50208	0.74931	0.50139	0.75069
105	F	1	1	1	2.2532	0.37361	1	1.4485	0.43075	8	1	1	0.55544	G	0.50208	0.74931	0.50139	0.75069
105	F	1	1	2	3.2016	0.30903	1	0.98051	0.60904	20	1	2	0.56562	G	0.50208	0.74931	0.50139	0.75069
105	F	1	1	1	1.2277	0.12222	1	1.4569	0.39325	8	2	1	0.64077	G	0.50208	0.74931	0.50139	0.75069
105	F	1	1	2	3.5887	0.044444	0	1.692	0.61683	20	2	2	1.0731	G	0.50208	0.74931	0.50139	0.75069
105	F	1	1	1	1.4589	0.12708	1	1.3343	0.40788	8	1	1	0.47264	G	0.50208	0.74931	0.50139	0.75069
105	F	1	1	2	3.645	0.081944	1	2.0036	0.51606	14	1	2	0.4025	G	0.50208	0.74931	0.50139	0.75069
105	F	1	1	1	2.3716	0.10069	0.50417	2.2637	2.2757	20	1	1	0.56026	G	0.50208	0.74931	0.50139	0.75069
105	F	1	1	2	1.6895	0.25069	1	1.4042	0.60382	8	2	2	0.96446	G	0.50208	0.74931	0.50139	0.75069
105	F	1	1	1	2.1006	0.14792	0.19375	1.4155	0.58919	20	2	1	0.81682	G	0.50208	0.74931	0.50139	0.75069
105	F	1	1	1	2.0892	0.28194	1	1.3284	0.45214	14	2	1	0.44631	G	0.50208	0.74931	0.50139	0.75069
105	F	1	1	2	3.3878	0	1	0.90566	0.29035	8	1	2	0.4702	G	0.50208	0.74931	0.50139	0.75069
105	F	1	1	2	2.2892	0.28681	1	1.0128	0.92075	14	2	2	1.0568	G	0.50208	0.74931	0.50139	0.75069
105	F	1	1	1	1.7717	0	1	0.59829	0.36074	14	1	1	0.72753	G	0.50208	0.74931	0.50139	0.75069
105	F	1	1	1	2.7884	0.091667	0.19306	1.3041	0.57488	20	2	2	0.93621	G	0.50208	0.74931	0.50139	0.75069
105	F	1	1	1	1.7371	0	1	0.56721	0.47816	8	2	1	1.0879	G	0.50208	0.74931	0.50139	0.75069
105	F	1	1	2	1.3776	0	1	0.56226	0.31094	8	1	2	0.4514	G	0.50208	0.74931	0.50139	0.75069
105	F	1	1	1	1.4629	0	1	0.48465	0.30113	8	1	1	0.95049	G	0.50208	0.74931	0.50139	0.75069
105	F	1	1	2	1.4396	0	1	0.6512	0.26918	14	1	2	0.73543	G	0.50208	0.74931	0.50139	0.75069
105	F	1	1	1	2.019	0.097917	0.98333	1.1266	0.30242	20	1	1	0.86973	G	0.50208	0.74931	0.50139	0.75069
105	F	1	1	2	2.4226	0	1	0.812	0.88363	8	2	2	0.92273	G	0.50208	0.74931	0.50139	0.75069
105	F	1	1	2	1.3892	0.2	1	1.1142	0.25729	20	1	2	0.93186	G	0.50208	0.74931	0.50139	0.75069
105	F	1	1	1	2.0402	0.15625	0.32639	1.1785	0.79329	20	2	1	0.54811	G	0.50208	0.74931	0.50139	0.75069
105	F	1	1	1	1.9128	0.425	1	1.533	0.314	14	2	1	0.78722	G	0.50208	0.74931	0.50139	0.75069
105	F	1	1	1	2.3123	0.14167	0.097222	1.312	0.68433	14	2	2	0.5437	G	0.50208	0.74931	0.50139	0.75069
105	F	1	1	1	1.1431	0.42431	1	0.98291	1.0672	14	1	1	0.56295	G	0.50208	0.74931	0.50139	0.75069
105	F	1	1	1	1.0992	0.20417	0.99097	1.5095	0.60808	14	1	1	0.5641	G	0.50208	0.74931	0.50139	0.75069
105	F	1	1	2	1.4024	0.21597	0.94514	1.211	0.70628	14	1	2	0.72577	G	0.50208	0.74931	0.50139	0.75069
105	F	1	1	1	1.2448	0.25903	1	1.5594	0.48565	8	1	1	0.88383	G	0.50208	0.74931	0.50139	0.75069
105	F	1	1	2	2.2934	0.21111	0.99444	0.78241	1.0551	14	2	1	0.76186	G	0.50208	0.74931	0.50139	0.75069
105	F	1	1	1	2.2684	0.34722	1	1.2131	0.91079	20	2	1	1.0804	G	0.50208	0.74931	0.50139	0.75069
105	F	1	1	2	1.5012	0.0034722	1	0.72494	0.60641	20	1	2	1.0535	G	0.50208	0.74931	0.50139	0.75069
105	F	1	1	2	1.3749	0.12639	1	1.4526	0.44304	8	1	2	0.76209	G	0.50208	0.74931	0.50139	0.75069
105	F	1	1	2	2.7268	0.21806	0.13889	1.406	0.67593	14	2	2	0.96272	G	0.50208	0.74931	0.50139	0.75069
105	F	1	1	2	1.789	0	1	0.79147	0.33563	20	2	2	0.43265	G	0.50208	0.74931	0.50139	0.75069
105	F	1	1	1	3.0078	0	0	0.6868	0.6273	20	1	1	0.44858	G	0.50208	0.74931	0.50139	0.75069
105	F	1	1	2	1.9317	0.11736	1	0.99063	0.29573	8	2	2	0.55399	G	0.50208	0.74931	0.50139	0.75069
105	F	1	1	1	1.2017	0	1	0.62417	0.68063	8	2	1	0.53068	G	0.50208	0.74931	0.50139	0.75069
105	F	1	1	2	1.9917	0.28958	1	1.3883	0.89199	14	2	2	0.46239	G	0.50208	0.74931	0.50139	0.75069
105	F	1	1	1	1.57	0.25069	1	0.67059	0.6271	20	2	1	0.98465	G	0.50208	0.74931	0.50139	0.75069
105	F	1	1	2	1.5087	0.21806	0.99722	1.4301	0.90425	14	1	2	0.7833	G	0.50208	0.74931	0.50139	0.75069
105	F	1	1	1	2.6269	0.19514	0.91458	1.1275	0.63925	20	1	1	0.45609	G	0.50208	0.74931	0.50139	0.75069
105	F	1	1	2	1.7918	0.24792	0.91667	1.2693	0.5545	8	2	2	0.4695	G	0.50208	0.74931	0.50139	0.75069
105	F	1	1	1	1.2574	0	1	0.75055	0.34812	14	2	1	0.89829	G	0.50208	0.74931	0.50139	0.75069
105	F	1	1	1	1.6912	0	1	0.69333	0.39064	8	1	1	0.78941	G	0.50208	0.74931	0.50139	0.75069
105	F	1	1	1	1.0368	0	0.94375	0.56486	0.34437	14	1	1	0.74456	G	0.50208	0.74931	0.50139	0.75069
105	F	1	1	2	1.2496	0	1	0.61621	0.40413	8	1	2	0.69345	G	0.50208	0.74931	0.50139	0.75069
105	F	1	1	1	2.5778	0	0	0.46835	0.34349	8	2	1	0.60932	G	0.50208	0.74931	0.50139	0.75069
105	F	1	1	2	1.3825	0.14653	1	3.3609	1.5594	20	1	2	0.63946	G	0.50208	0.74931	0.50139	0.75069
105	F	1	1	1	2.1984	0.095139	1	1.6528	0.34987	20	2	2	1.0927	G	0.50208	0.74931	0.50139	0.75069
105	F	1	1	1	7.7686	0	0	5.0753	2.3602	8	1	2	0.48869	L	0.50208	0.74931	0.50139	0.75069
105	F	1	1	1	1.8563	0.14097	1	1.6637	0.36677	14	2	1	0.69051	L	0.50208	0.74931	0.50139	0.75069
105	F	1	1	2	1.4919	0.051389	1	1.7359	0.30352	20	1	2	0.97519	L	0.50208	0.74931	0.50139	0.75069
105	F	1	1	2	1.8868	0.075694	1	0.79784	0.45161	14	2	2	0.73864	L	0.50208	0.74931	0.50139	0.75069
105	F	1	1	1	1.507	0	0.76806	0.58002	0.28015	8	2	1	0.66589	L	0.50208	0.74931	0.50139	0.75069
105	F	1	1	1	2.3318	0.10417	0.23542	2.0713	1.1765	20	2	1	0.47145	L	0.50208	0.74931	0.50139	0.75069
105	F	1	1	2	1.5499	0.10278	1	0.92539	0.50601	20	2	2	0.58923	L	0.50208	0.74931	0.50139	0.75069
105	F	1	1	1	1.0911	0.070833	1	0.85357	0.39885	14	1	1	0.47675	L	0.50208	0.74931	0.50139	0.75069
105	F	1	1	2	5.0009	0.25069	0.16042	3.4571	2.1691	20	1	1	0.8279	L	0.50208	0.74931	0.50139	0.75069
105	F	1	1	2	1.4164	0.00069444	1	1.2629	0.71713	14	1	2	0.63164	L	0.50208	0.74931	0.50139	0.75069
105	F	1	1	1	0.99531	0.125	1	1.0398	0.32875	8	1	1	0.8398	L	0.50208	0.74931	0.50139	0.75069
105	F	1	1	2	2.1567	0.50417	1	1.157	0.60933	8	2	2	0.60913	L	0.50208	0.74931	0.50139	0.75069
105	F	1	1	1	1.3931	0.24792	1	2.9138	0.33559	20	1	1	0.7828	L	0.50208	0.74931	0.50139	0.75069
105	F	1	1	2	2.1525	0.37847	1	1.9234	0.33377	8	2	2	0.84247	L	0.50208	0.74931	0.50139	0.75069
105	F	1	1	1	2.0179	0.14097	1	1.2566	0.32075	14	2	1	0.96675	L	0.50208	0.74931	0.50139	0.75069
105	F	1	1	2	1.3171	0.10069	1	1.5531	0.74732	20	1	2	0.76144	L	0.50208	0.74931	0.50139	0.75069
105	F	1	1	1	1.6888	0.12569	1	1.8257	0.35526	8	2	1	0.46139	L	0.50208	0.74931	0.50139	0.75069
105	F	1	1	2	1.3067	0.13958	1	1.3169	0.83637	14	1	2	0.72216	L	0.50208	0.74931	0.50139	0.75069
105	F	1	1	1	1.1559	0.37639	1	1.2914	0.5318	8	1	1	1.0187	L	0.50208	0.74931	0.50139	0.75069
105	F	1	1	2	1.1457	0.24653	1	1.6217	0.4085	8	1	2	0.95513	L	0.50208	0.74931	0.50139	0.75069
105	F	1	1	1	2.4247	0.14444	0.36944	1.2207	1.7734	14	2	2	0.83289	L	0.50208	0.74931	0.50139	0.75069
105	F	1	1	1	1.746	0.28611	1	1.2961	0.35223	14	1	1	0.7727	L	0.50208	0.74931	0.50139	0.75069
105	F	1	1	1	3.35	0.15278	0.35347	1.1825	0.55213	20	2	1	0.82534	L	0.50208	0.74931	0.50139	0.75069
105	F	1	1	2	1.8817	0.24792	0.99097	1.94	0.75217	20	2	2	0.56672	L	0.50208	0.74931	0.50139	0.75069
105	F	1	1	2	1.2431	0.073611	1	1.5692	0.48907	14	1	2	0.78606	L	0.50208	0.74931	0.50139	0.75069
105	F	1	1	2	1.9251	0.12222	1	1.7041	0.44558	8	2	2	0.43874	L	0.50208	0.74931	0.50139	0.75069
105	F	1	1	1	1.1431	0.20139	1	1.4508	0.56275	20	1	1	0.6079	L	0.50208	0.74931	0.50139	0.75069
105	F	1	1	2	1.1837	0	1	0.54193	0.60597	20	1	2	0.98457	L	0.50208	0.74931	0.50139	0.75069
105	F	1	1	2	1.2813	0.125	1	1.1463	0.67345	8	1	2	1.0231	L	0.50208	0.74931	0.50139	0.75069
105	F	1	1	1	2.1892	0.21528	0.22986	1.1238	0.55386	14	2	1	0.85844	L	0.50208	0.74931	0.50139	0.75069
105	F	1	1	1	1.2453	0.24861	1	1.0789	0.60926	8	2	1	0.74146	L	0.50208	0.74931	0.50139	0.75069
105	F	1	1	2	1.423	0.21597	1	1.5919	0.39452	14	2	2	0.7635	L	0.50208	0.74931	0.50139	0.75069
105	F	1	1	1	2.3051	0.21806	0.62917	1.4625	0.84015	14	1	1	0.71054	L	0.50208	0.74931	0.50139	0.75069
105	F	1	1	1	2.4993	0.10347	0.088889	1.2327	0.75137	20	2	2	0.83088	L	0.50208	0.74931	0.50139	0.75069
105	F	1	1	1	2.9079	0.30069	0.16042	2.93	0.67013	20	2	1	0.97949	L	0.50208	0.74931	0.50139	0.75069
105	F	1	1	1	1.7335	0.24444	1	0.73408	0.36636	8	1	1	0.71638	L	0.50208	0.74931	0.50139	0.75069
105	F	1	1	2	1.6165	0.21806	1	1.6092	0.45783	14	2	2	0.88347	L	0.50208	0.74931	0.50139	0.75069
105	F	1	1	1	3.0729	0.098611	1	1.7727	0.5754	20	1	1	0.72026	L	0.50208	0.74931	0.50139	0.75069
105	F	1	1	1	1.1457	0	1	0.80396	0.5347	14	1	1	0.41766	L	0.50208	0.74931	0.50139	0.75069
105	F	1	1	1	1.7917	0.24931	1	1.3015	0.30914	20	2	1	0.41602	L	0.50208	0.74931	0.50139	0.75069
105	F	1	1	1	2.5314	0.28958	0.42917	1.9136	1.0039	14	2	1	0.48102	L	0.50208	0.74931	0.50139	0.75069
105	F	1	1	2	1.6585	0.37986	1	1.1071	0.62901	8	2	2	1.0283	L	0.50208	0.74931	0.50139	0.75069
105	F	1	1	1	1.1712	0.12222	1	1.4478	0.43607	8	2	1	0.63151	L	0.50208	0.74931	0.50139	0.75069
105	F	1	1	2	1.5848	0.070833	1	1.2762	0.37213	14	1	2	0.63276	L	0.50208	0.74931	0.50139	0.75069
105	F	1	1	2	1.3299	0.25069	1	1.2676	0.25215	8	1	2	1.0928	L	0.50208	0.74931	0.50139	0.75069
105	F	1	1	1	1.0206	0.25069	1	1.0942	0.28338	8	1	1	1.0508	L	0.50208	0.74931	0.50139	0.75069
105	F	1	1	2	1.3957	0.30139	1	2.0134	0.40867	20	1	2	0.41895	L	0.50208	0.74931	0.50139	0.75069
105	F	1	1	2	1.9146	0.15	1	1.513	0.49552	20	2	2	0.81696	L	0.50208	0.74931	0.50139	0.75069
105	F	1	1	2	4.0474	0.10486	0.11667	1.7466	0.48543	20	2	2	0.91816	L	0.50208	0.74931	0.50139	0.75069
105	F	1	1	1	1.1506	0.12917	1	1.1829	0.27648	8	1	1	0.70064	L	0.50208	0.74931	0.50139	0.75069
105	F	1	1	2	3.8245	0.28403	0.25347	1.3844	0.76047	14	2	2	0.8455	L	0.50208	0.74931	0.50139	0.75069
105	F	1	1	1	2.6035	0.29444	0.68681	2.3492	0.7351	20	2	1	0.54074	L	0.50208	0.74931	0.50139	0.75069
105	F	1	1	2	1.9854	0.37639	1	1.6426	0.24624	8	2	2	0.42436	L	0.50208	0.74931	0.50139	0.75069
105	F	1	1	2	1.5504	0.12361	1	1.1617	0.61099	8	1	2	0.6445	L	0.50208	0.74931	0.50139	0.75069
105	F	1	1	1	1.2727	0.14375	1	1.0091	0.69887	14	1	1	0.75342	L	0.50208	0.74931	0.50139	0.75069
105	F	1	1	1	1.0467	0.10556	1	1.3508	0.37685	20	1	1	0.82154	L	0.50208	0.74931	0.50139	0.75069
105	F	1	1	2	1.5783	0.14792	1	1.098	0.92272	20	1	2	0.68096	L	0.50208	0.74931	0.50139	0.75069
105	F	1	1	1	1.9953	0.076389	1	1.1767	0.30161	14	2	1	0.64814	L	0.50208	0.74931	0.50139	0.75069
105	F	1	1	1	1.3768	0.25278	1	1.6403	0.55155	8	2	1	1.0765	L	0.50208	0.74931	0.50139	0.75069
105	F	1	1	2	1.4027	0.077083	1	0.73657	0.22892	14	1	2	0.67967	L	0.50208	0.74931	0.50139	0.75069
105	F	1	1	1	1.0502	0.25486	1	0.91541	0.46342	8	2	1	0.53857	L	0.50208	0.74931	0.50139	0.75069
105	F	1	1	1	3.9984	0.051389	0	1.5824	0.58735	20	2	2	1.0795	L	0.50208	0.74931	0.50139	0.75069
105	F	1	1	2	1.2984	0.12708	1	2.9834	0.27622	8	1	2	1.0452	L	0.50208	0.74931	0.50139	0.75069
105	F	1	1	2	2.9778	0.094444	0.25278	0.93238	0.80101	20	1	1	1.0946	L	0.50208	0.74931	0.50139	0.75069
105	F	1	1	1	1.248	0.21944	1	1.7354	0.31237	14	1	1	0.77176	L	0.50208	0.74931	0.50139	0.75069
105	F	1	1	2	2.3972	0.24514	0.38472	0.90114	0.8091	8	2	2	0.60797	L	0.50208	0.74931	0.50139	0.75069
105	F	1	1	2	4.8275	0.25139	0.18958	2.063	0.70902	20	2	1	0.84403	L	0.50208	0.74931	0.50139	0.75069
105	F	1	1	2	1.5124	0.22014	1	1.446	0.44602	14	1	2	0.86442	L	0.50208	0.74931	0.50139	0.75069
105	F	1	1	1	2.3972	0.29167	0.29028	1.0013	0.5278	14	2	1	0.79576	L	0.50208	0.74931	0.50139	0.75069
105	F	1	1	1	2.6937	0.2125	0.32778	1.1778	0.62269	14	2	2	0.85488	L	0.50208	0.74931	0.50139	0.75069
105	F	1	1	2	1.3886	0	1	1.7977	0.33945	20	1	2	0.4539	L	0.50208	0.74931	0.50139	0.75069
105	F	1	1	1	1.5847	0	1	0.69974	0.35276	8	1	1	0.63255	L	0.50208	0.74931	0.50139	0.75069
105	F	1	1	1	2.8627	0.15208	0.032639	0.98894	0.64145	20	1	1	0.58283	L	0.50208	0.74931	0.50139	0.75069
105	F	1	1	1	1.7906	0	1	0.81383	0.32449	14	1	1	0.65364	L	0.50208	0.74931	0.50139	0.75069
105	F	1	1	2	1.7312	0.10417	1	1.7319	0.38031	20	2	2	0.8974	L	0.50208	0.74931	0.50139	0.75069
105	F	1	1	2	2.7223	0	1	0.9192	0.28526	14	1	2	0.96597	L	0.50208	0.74931	0.50139	0.75069
105	F	1	1	1	1.3747	0	1	0.54124	0.38908	8	2	1	0.57859	L	0.50208	0.74931	0.50139	0.75069
105	F	1	1	2	1.8107	0	1	0.60017	0.39095	14	2	2	0.72404	L	0.50208	0.74931	0.50139	0.75069
105	F	1	1	1	3.2803	0.20764	1	1.36	0.57189	14	2	1	0.67795	L	0.50208	0.74931	0.50139	0.75069
105	F	1	1	2	3.0371	0.24722	0.91597	1.2803	0.6196	8	2	2	0.75752	L	0.50208	0.74931	0.50139	0.75069
105	F	1	1	2	1.4086	0.12708	1	1.3775	0.30847	8	1	2	0.64016	L	0.50208	0.74931	0.50139	0.75069
105	F	1	1	1	2.528	0.098611	0.17986	0.93676	0.42576	20	2	1	0.60837	L	0.50208	0.74931	0.50139	0.75069
105	F	1	1	2	1.3405	0.19236	1	1.5855	0.44733	20	1	2	0.63019	L	0.50208	0.74931	0.50139	0.75069
105	F	1	1	1	1.0632	0.24167	1	1.3111	0.38298	8	1	1	0.96827	L	0.50208	0.74931	0.50139	0.75069
105	F	1	1	2	2.5147	0.15069	0.20625	1.215	0.69131	20	2	2	0.80688	L	0.50208	0.74931	0.50139	0.75069
105	F	1	1	2	1.7255	0.24375	1	1.4668	0.30703	8	2	2	0.84229	L	0.50208	0.74931	0.50139	0.75069
105	F	1	1	1	1.2821	0	1	0.69646	0.305	14	1	1	0.76247	L	0.50208	0.74931	0.50139	0.75069
105	F	1	1	2	1.4738	0	0.84931	0.60596	0.29897	8	1	2	1.0226	L	0.50208	0.74931	0.50139	0.75069
105	F	1	1	1	1.3984	0.12778	1	1.3816	0.62812	8	2	1	0.95326	L	0.50208	0.74931	0.50139	0.75069
105	F	1	1	2	2.3018	0.35	1	2.0414	0.29322	14	2	2	0.78193	L	0.50208	0.74931	0.50139	0.75069
105	F	1	1	2	1.3995	0.14514	1	1.1146	0.59333	14	1	2	0.94119	L	0.50208	0.74931	0.50139	0.75069
105	F	1	1	1	2.3661	0.21111	0.20903	1.0972	0.50087	14	2	1	0.86039	L	0.50208	0.74931	0.50139	0.75069
105	F	1	1	2	1.3418	0.097917	1	1.8048	0.29284	20	1	2	0.94175	L	0.50208	0.74931	0.50139	0.75069
105	F	1	1	1	1.0248	0.12917	1	1.2525	0.27782	8	1	1	0.77395	L	0.50208	0.74931	0.50139	0.75069
105	F	1	1	1	1.6354	0.30208	1	2.1978	0.37422	20	1	1	1.0709	L	0.50208	0.74931	0.50139	0.75069
105	F	1	1	1	2.8654	0.20764	0.084028	0.92827	0.98125	20	2	1	0.5308	L	0.50208	0.74931	0.50139	0.75069
105	F	1	1	2	1.3505	0.37569	0.66736	1.4748	0.23543	8	1	2	1.0187	L	0.50208	0.74931	0.50139	0.75069
105	F	1	1	1	1.9592	0.50347	1	1.1256	0.30682	8	2	1	0.91879	L	0.50208	0.74931	0.50139	0.75069
105	F	1	1	1	1.3879	0.15069	1	3.2772	0.33526	20	2	1	0.50931	L	0.50208	0.74931	0.50139	0.75069
105	F	1	1	2	1.2862	0.21597	1	1.5594	0.57293	14	2	2	0.62512	L	0.50208	0.74931	0.50139	0.75069
105	F	1	1	1	1.0949	0.15208	1	1.384	0.39575	20	1	1	0.64297	L	0.50208	0.74931	0.50139	0.75069
105	F	1	1	2	1.4482	0.24444	1	1.0852	0.33419	8	2	2	1.0744	L	0.50208	0.74931	0.50139	0.75069
105	F	1	1	1	1.2907	0.070833	1	1.5208	0.51989	14	1	1	1.0405	L	0.50208	0.74931	0.50139	0.75069
105	F	1	1	1	2.4694	0.43056	0.11597	3.0517	0.62432	14	2	1	1.0208	L	0.50208	0.74931	0.50139	0.75069
105	F	1	1	1	1.1458	0.12847	1	0.88914	0.61085	8	1	1	0.93815	L	0.50208	0.74931	0.50139	0.75069
105	F	1	1	2	1.2149	0.06875	1	0.81473	0.53113	14	1	2	0.54169	L	0.50208	0.74931	0.50139	0.75069
105	F	1	1	2	1.8267	0	1	0.70599	0.31279	20	1	2	0.46314	L	0.50208	0.74931	0.50139	0.75069
105	F	1	1	2	2.5206	0.25347	0.56806	1.4788	0.97024	20	2	2	1.0199	L	0.50208	0.74931	0.50139	0.75069
105	F	1	1	1	1.4102	0.24722	0.86736	1.3297	0.60017	8	2	1	1.0764	L	0.50208	0.74931	0.50139	0.75069
105	F	1	1	2	2.9564	0.28472	0.92153	1.4156	0.70248	14	2	2	0.60296	L	0.50208	0.74931	0.50139	0.75069
105	F	1	1	1	2.4207	0.24722	0	0.84699	0.49962	20	2	2	0.72147	L	0.50208	0.74931	0.50139	0.75069
105	F	1	1	2	1.4258	0.24722	1	1.8121	0.4533	8	2	2	0.72497	L	0.50208	0.74931	0.50139	0.75069
105	F	1	1	2	2.2702	0.25	1	1.3386	0.46196	8	1	2	0.69826	L	0.50208	0.74931	0.50139	0.75069
105	F	1	1	1	1.1469	0.24931	1	1.2805	0.59713	8	1	1	0.64627	L	0.50208	0.74931	0.50139	0.75069
105	F	1	1	1	1.7821	0.28542	0.93056	1.2866	0.79748	14	2	1	0.67829	L	0.50208	0.74931	0.50139	0.75069
105	F	1	1	2	1.4553	0	1	0.54842	0.29423	14	1	2	0.80733	L	0.50208	0.74931	0.50139	0.75069
105	F	1	1	1	0.95776	0	1	0.51311	0.34194	14	1	1	0.84278	L	0.50208	0.74931	0.50139	0.75069
105	F	1	1	2	1.5615	0	1	0.48105	0.35974	20	1	2	0.62568	L	0.50208	0.74931	0.50139	0.75069
105	F	1	1	1	1.1599	0.096528	1	1.7865	0.28323	20	1	1	0.56871	L	0.50208	0.74931	0.50139	0.75069
105	F	1	1	1	1.4461	0.29514	1	0.99401	0.27374	20	2	1	0.93142	L	0.50208	0.74931	0.50139	0.75069
105	F	1	1	1	0.98097	0.14653	0.7375	1.1545	0.25982	20	1	1	0.99603	L	0.50208	0.74931	0.50139	0.75069
105	F	1	1	2	1.9337	0.24306	0.83889	0.97286	0.21241	8	2	2	0.82587	L	0.50208	0.74931	0.50139	0.75069
105	F	1	1	1	1.0414	0.095833	0.32361	6.789	0.3859	20	1	2	0.51551	L	0.50208	0.74931	0.50139	0.75069
105	F	1	1	2	1.4804	0.070139	1	1.6114	0.29307	14	1	2	0.64906	L	0.50208	0.74931	0.50139	0.75069
105	F	1	1	1	1.507	0.15417	1	1.3022	0.61122	20	2	1	0.79098	L	0.50208	0.74931	0.50139	0.75069
105	F	1	1	2	1.2371	0	1	0.47849	0.25755	8	1	2	0.56159	L	0.50208	0.74931	0.50139	0.75069
105	F	1	1	2	2.2021	0.2125	1	1.3459	0.74338	14	2	2	1.03	L	0.50208	0.74931	0.50139	0.75069
105	F	1	1	1	3.1392	0.25139	0.94375	1.2199	0.7869	8	1	1	0.66477	L	0.50208	0.74931	0.50139	0.75069
105	F	1	1	1	4.6028	0.088889	0	1.3658	0.40511	20	2	2	1.0607	L	0.50208	0.74931	0.50139	0.75069
105	F	1	1	1	1.6004	0.35069	1	0.79045	0.27213	14	2	1	0.73876	L	0.50208	0.74931	0.50139	0.75069
105	F	1	1	1	1.053	0.28542	0.8625	1.4393	0.5139	14	1	1	1.0794	L	0.50208	0.74931	0.50139	0.75069
105	F	1	1	1	1.3305	0.36528	0.96319	1.2527	0.50548	8	2	1	0.61532	L	0.50208	0.74931	0.50139	0.75069
105	F	1	1	1	1.0724	0.38056	0.99444	1.1774	0.54531	8	2	1	1.0967	L	0.50208	0.74931	0.50139	0.75069
105	F	1	1	1	2.4131	0.21319	0.11181	1.7855	0.81484	14	1	2	1.0963	L	0.50208	0.74931	0.50139	0.75069
105	F	1	1	1	1.8464	0.35069	0.89236	1.7114	0.28207	20	1	1	0.52784	L	0.50208	0.74931	0.50139	0.75069
105	F	1	1	2	1.4261	0.25208	1	1.375	0.59542	8	1	2	0.81967	L	0.50208	0.74931	0.50139	0.75069
105	F	1	1	2	2.6625	0.19931	1	1.2506	0.83323	20	2	2	0.43031	L	0.50208	0.74931	0.50139	0.75069
105	F	1	1	1	1.3244	0	1	0.86874	0.36901	14	1	1	0.7893	L	0.50208	0.74931	0.50139	0.75069
105	F	1	1	2	1.5088	0.20486	1	1.3213	0.53905	20	1	2	0.79873	L	0.50208	0.74931	0.50139	0.75069
105	F	1	1	2	1.641	0.073611	1	1.1404	0.27	14	2	2	0.46969	L	0.50208	0.74931	0.50139	0.75069
105	F	1	1	1	2.4952	0.20069	0	1.3764	0.44363	20	2	1	0.67894	L	0.50208	0.74931	0.50139	0.75069
105	F	1	1	1	1.6979	0.43264	0.62222	1.3568	0.26281	14	2	1	0.46119	L	0.50208	0.74931	0.50139	0.75069
105	F	1	1	2	2.0662	0.25347	1	1.7519	0.83367	8	2	2	0.94767	L	0.50208	0.74931	0.50139	0.75069
105	F	1	1	1	3.4167	0.25069	1	1.2788	0.31967	8	1	1	0.87717	L	0.50208	0.74931	0.50139	0.75069
105	F	1	1	1	1.4106	0.28958	1	0.93132	0.4196	14	1	1	0.65769	L	0.50208	0.74931	0.50139	0.75069
105	F	1	1	1	1.7327	0.15208	1	1.0724	0.69301	20	1	1	0.70862	L	0.50208	0.74931	0.50139	0.75069
105	F	1	1	2	1.2814	0	1	0.67076	0.46021	8	2	2	0.66403	L	0.50208	0.74931	0.50139	0.75069
105	F	1	1	2	1.4771	0.25417	1	1.1226	0.42037	20	1	2	0.905	L	0.50208	0.74931	0.50139	0.75069
105	F	1	1	1	1.2136	0.12569	1	1.2811	0.39169	8	1	1	0.70853	L	0.50208	0.74931	0.50139	0.75069
105	F	1	1	2	1.947	0.35972	1	1.4421	0.36307	14	1	2	0.85371	L	0.50208	0.74931	0.50139	0.75069
105	F	1	1	1	2.0488	0.29028	0.11597	1.0659	0.6746	14	2	2	0.46324	L	0.50208	0.74931	0.50139	0.75069
105	F	1	1	1	1.5902	0.051389	1	2.1213	0.39241	20	2	1	0.98849	L	0.50208	0.74931	0.50139	0.75069
105	F	1	1	2	1.2071	0.24583	1	0.86276	0.62377	8	1	2	0.5733	L	0.50208	0.74931	0.50139	0.75069
105	F	1	1	1	2.0203	0.15764	0.15972	0.91332	0.61242	20	2	2	0.47932	L	0.50208	0.74931	0.50139	0.75069
105	F	1	1	1	1.3552	0.076389	1	0.85486	0.37059	14	2	1	0.7173	L	0.50208	0.74931	0.50139	0.75069
105	F	1	1	1	1.591	0	1	0.60849	0.32351	8	2	1	0.91624	L	0.50208	0.74931	0.50139	0.75069
105	F	1	1	2	2.1406	0.24444	1	1.3763	0.34109	8	2	2	0.91016	L	0.50208	0.74931	0.50139	0.75069
105	F	1	1	2	1.6369	0.1375	1	0.83256	0.58037	14	1	2	0.85633	L	0.50208	0.74931	0.50139	0.75069
105	F	1	1	2	1.2207	0.30764	1	1.1731	0.41119	20	1	2	1.0409	L	0.50208	0.74931	0.50139	0.75069
105	F	1	1	2	2.3731	0.20208	0.035417	1.2402	0.67463	20	2	2	0.59906	L	0.50208	0.74931	0.50139	0.75069
105	F	1	1	1	1.9285	0.11736	1	1.0076	0.40993	8	1	1	1.057	L	0.50208	0.74931	0.50139	0.75069
105	F	1	1	1	2.1641	0.25208	1	1.2017	0.63871	8	2	1	0.63986	L	0.50208	0.74931	0.50139	0.75069
105	F	1	1	2	1.3584	0.12361	1	0.9266	0.41597	8	1	2	0.59824	L	0.50208	0.74931	0.50139	0.75069
105	F	1	1	1	1.9012	0.43056	1	1.3433	0.57256	14	2	1	0.82373	L	0.50208	0.74931	0.50139	0.75069
105	F	1	1	1	1.184	0.19444	1	1.0176	0.2856	20	1	1	0.62727	L	0.50208	0.74931	0.50139	0.75069
105	F	1	1	1	1.8345	0.35139	1	1.358	0.3903	20	2	1	0.92692	L	0.50208	0.74931	0.50139	0.75069
105	F	1	1	1	1.083	0.28819	1	0.98404	0.26514	14	1	1	0.67765	L	0.50208	0.74931	0.50139	0.75069
105	F	1	1	2	1.6697	0.14097	1	1.1906	0.3665	14	2	2	1.0256	L	0.50208	0.74931	0.50139	0.75069
105	F	1	1	1	2.3462	0.25417	0.090972	1.6174	0.71281	20	2	2	1.0828	L	0.50208	0.74931	0.50139	0.75069
105	F	1	1	1	1.0775	0.21111	1	1.3864	0.28048	14	1	1	0.40194	L	0.50208	0.74931	0.50139	0.75069
105	F	1	1	1	1.9968	0.35139	1	1.5203	0.25689	20	1	1	0.57435	L	0.50208	0.74931	0.50139	0.75069
105	F	1	1	1	1.7277	0.14653	1	1.1895	0.29277	14	2	1	0.42894	L	0.50208	0.74931	0.50139	0.75069
105	F	1	1	2	1.4144	0.13403	1	0.59917	0.2424	8	1	2	0.57161	L	0.50208	0.74931	0.50139	0.75069
105	F	1	1	1	0.97933	0.19097	1	0.86945	0.5657	8	1	1	0.52693	L	0.50208	0.74931	0.50139	0.75069
105	F	1	1	2	1.6265	0	1	0.64083	0.39545	14	1	2	0.60402	L	0.50208	0.74931	0.50139	0.75069
105	F	1	1	2	1.2275	0	1	0.5179	0.32506	20	1	2	0.59337	L	0.50208	0.74931	0.50139	0.75069
105	F	1	1	1	2.5378	0.14653	1	1.3455	0.36664	20	2	1	1.0824	L	0.50208	0.74931	0.50139	0.75069
105	F	1	1	2	2.0716	0.1375	1	1.4122	0.37988	14	2	2	0.68672	L	0.50208	0.74931	0.50139	0.75069
105	F	1	1	2	2.0397	0.24792	0.89375	1.2892	0.34305	8	2	2	0.91156	L	0.50208	0.74931	0.50139	0.75069
105	F	1	1	1	1.7275	0.37361	1	1.2793	0.42395	8	2	1	0.70696	L	0.50208	0.74931	0.50139	0.75069
106	H	1	1	1	1.5293	0.21389	1	5.9635	4.9886	14	1	1	0.627	N	1	0.25069	0.5	0.74931
106	H	1	1	2	7.3458	0.50208	0	8.6704	2.4342	20	2	2	1.0192	N	1	0.25069	0.5	0.74931
106	H	1	1	1	1.1513	0.74514	1	4.7085	2.0259	8	1	1	0.62002	N	1	0.25069	0.5	0.74931
106	H	1	1	1	0.96475	0.55	1	1.5909	4.2204	20	1	1	0.58331	N	1	0.25069	0.5	0.74931
106	H	1	1	1	2.4696	0.63889	1	3.5218	2.5824	14	2	1	0.99347	N	1	0.25069	0.5	0.74931
106	H	1	1	2	1.4589	0.74931	1	6.8837	1.8026	8	2	2	1.0483	N	1	0.25069	0.5	0.74931
106	H	1	1	2	0.65505	0.62917	1	3.4689	1.6198	8	1	2	0.86204	N	1	0.25069	0.5	0.74931
106	H	1	1	1	1.5175	0.875	1	1.6261	4.1337	8	2	1	0.75339	N	1	0.25069	0.5	0.74931
106	H	1	1	2	4.1939	0.70417	0	2.992	1.7248	20	2	1	0.8622	N	1	0.25069	0.5	0.74931
106	H	1	1	2	3.147	0.78611	1	5.1862	2.5188	14	2	2	0.9777	N	1	0.25069	0.5	0.74931
106	H	1	1	2	2.1541	0.60486	1	9.5122	2.4799	20	1	2	0.50591	N	1	0.25069	0.5	0.74931
106	H	1	1	2	1.4882	0.28819	1	13.4262	8.5351	14	1	2	0.92969	N	1	0.25069	0.5	0.74931
106	H	1	1	2	3.0612	0.37639	1	2.8223	2.162	8	1	2	0.81835	N	1	0.25069	0.5	0.74931
106	H	1	1	1	1.9886	0.24722	1	2.5285	2.2151	8	2	1	0.68387	N	1	0.25069	0.5	0.74931
106	H	1	1	2	0.94168	0.073611	-999	3.4291	NaN	14	1	1	0.58669	N	1	0.25069	0.5	0.74931
106	H	1	1	2	2.4445	0.50278	0	6.6575	1.8932	20	2	2	0.86506	N	1	0.25069	0.5	0.74931
106	H	1	1	2	1.8923	0.21319	1	1.7358	2.4062	14	2	2	0.92878	N	1	0.25069	0.5	0.74931
106	H	1	1	2	2.6575	0.28403	1	1.1049	2.183	14	1	2	0.44046	N	1	0.25069	0.5	0.74931
106	H	1	1	1	2.5524	0.30278	1	1.8	3.0386	20	1	1	0.43332	N	1	0.25069	0.5	0.74931
106	H	1	1	1	2.2462	0.15278	1	1.3347	1.8908	20	2	1	0.84426	N	1	0.25069	0.5	0.74931
106	H	1	1	2	1.4436	0.37292	1	1.2904	3.2945	8	2	2	0.64629	N	1	0.25069	0.5	0.74931
106	H	1	1	1	1.7862	0.29236	1	0.94047	1.1993	14	2	1	0.89762	N	1	0.25069	0.5	0.74931
106	H	1	1	2	1.4662	0.30208	1	7.4932	3.0259	20	1	2	0.95074	N	1	0.25069	0.5	0.74931
106	H	1	1	1	0.87229	0	1	1.7396	2.8103	8	1	1	0.81937	N	1	0.25069	0.5	0.74931
106	H	1	1	2	1.3558	0.14653	1	2.3124	1.3482	20	1	2	0.44943	L	1	0.25069	0.5	0.74931
106	H	1	1	2	2.1028	0.2125	1	3.7023	1.7731	14	2	2	1.0406	L	1	0.25069	0.5	0.74931
106	H	1	1	1	1.8345	0.35486	1	2.2195	1.6964	14	1	1	0.40081	L	1	0.25069	0.5	0.74931
106	H	1	1	1	1.0917	0.051389	1	1.1304	1.4151	20	1	1	1.0844	L	1	0.25069	0.5	0.74931
106	H	1	1	1	0.96792	0.12569	1	1.9405	2.0774	8	1	1	1.0043	L	1	0.25069	0.5	0.74931
106	H	1	1	1	3.2978	0.42778	0	4.9786	2.2378	14	2	1	0.98613	L	1	0.25069	0.5	0.74931
106	H	1	1	1	1.1397	0.24792	1	2.2171	1.3194	8	2	1	0.83969	L	1	0.25069	0.5	0.74931
106	H	1	1	2	0.92014	0.12083	1	1.3469	1.4986	8	1	2	0.59887	L	1	0.25069	0.5	0.74931
106	H	1	1	2	0.83893	0.21319	1	3.2381	6.3021	14	1	2	0.56587	L	1	0.25069	0.5	0.74931
106	H	1	1	2	2.1644	0.35	0	3.3709	1.2963	20	2	1	0.71231	L	1	0.25069	0.5	0.74931
106	H	1	1	2	1.9766	0.45069	1	1.4611	3.0829	20	2	2	0.46235	L	1	0.25069	0.5	0.74931
106	H	1	1	2	1.4736	0.50347	1	1.4542	2.3368	8	2	2	0.93091	L	1	0.25069	0.5	0.74931
106	H	1	1	2	1.9234	0.50417	0	2.6008	1.6739	20	2	2	1.0904	L	1	0.25069	0.5	0.74931
106	H	1	1	1	1.8703	0.3	1	1.3639	1.2508	20	2	1	0.96845	L	1	0.25069	0.5	0.74931
106	H	1	1	2	2.1452	0.63958	0	3.1183	1.6746	14	2	1	1.0812	L	1	0.25069	0.5	0.74931
106	H	1	1	2	0.78175	0.11944	1	1.2224	1.8537	8	1	2	0.91301	L	1	0.25069	0.5	0.74931
106	H	1	1	2	0.9499	0.14236	1	1.0912	1.1935	14	2	2	0.85841	L	1	0.25069	0.5	0.74931
106	H	1	1	1	0.77038	0.15556	1	2.6297	1.4103	20	1	1	0.95743	L	1	0.25069	0.5	0.74931
106	H	1	1	2	0.78869	0.2875	1	1.1412	2.3454	14	1	2	0.85874	L	1	0.25069	0.5	0.74931
106	H	1	1	1	1.5902	0.49861	1	1.4221	2.4311	8	2	1	0.42542	L	1	0.25069	0.5	0.74931
106	H	1	1	1	1.3075	0.375	1	0.88602	4.5148	8	1	1	0.70884	L	1	0.25069	0.5	0.74931
106	H	1	1	2	1.177	0.49722	1	2.279	1.1419	8	2	2	0.96005	L	1	0.25069	0.5	0.74931
106	H	1	1	2	0.79936	0.29861	1	4.4375	1.0201	20	1	2	0.53901	L	1	0.25069	0.5	0.74931
106	H	1	1	1	1.055	0.21389	1	2.2945	1.2781	14	1	1	0.61572	L	1	0.25069	0.5	0.74931
106	H	1	1	2	2.3111	0.21042	1	2.4273	1.0771	14	2	2	1.0539	L	1	0.25069	0.5	0.74931
106	H	1	1	2	1.0113	0.24514	1	1.1385	1.8849	20	1	2	0.90985	L	1	0.25069	0.5	0.74931
106	H	1	1	2	3.4268	0.575	0	4.1368	1.1394	14	2	1	0.51094	L	1	0.25069	0.5	0.74931
106	H	1	1	1	0.86744	0.2125	1	3.429	1.0793	14	1	1	1.0002	L	1	0.25069	0.5	0.74931
106	H	1	1	2	0.65746	0.3	-999	7.8755	NaN	20	1	1	0.98789	L	1	0.25069	0.5	0.74931
106	H	1	1	1	0.96865	0.37778	1	1.1545	1.8692	8	1	1	0.85967	L	1	0.25069	0.5	0.74931
106	H	1	1	2	1.2903	0.24236	1	0.83635	1.2432	8	1	2	0.44927	L	1	0.25069	0.5	0.74931
106	H	1	1	2	1.4376	0.25208	1	1.3867	1.3667	20	2	2	0.50118	L	1	0.25069	0.5	0.74931
106	H	1	1	2	2.1133	0.50625	0	2.3939	1.9465	20	2	1	0.89101	L	1	0.25069	0.5	0.74931
106	H	1	1	1	1.0395	0.37153	1	1.0407	1.331	8	2	1	0.69172	L	1	0.25069	0.5	0.74931
106	H	1	1	1	0.86706	0.42917	-999	1.4462	NaN	14	1	2	0.85263	L	1	0.25069	0.5	0.74931
106	H	1	1	2	1.2754	0.25903	1	1.5063	1.8916	8	2	2	0.63712	L	1	0.25069	0.5	0.74931
106	H	1	1	1	1.3061	0.25	1	0.93652	1.2731	8	2	1	0.72847	L	1	0.25069	0.5	0.74931
106	H	1	1	2	1.9894	0.28958	1	1.0831	1.3941	14	2	2	0.61247	L	1	0.25069	0.5	0.74931
106	H	1	1	1	0.74678	0	1	1.1259	1.2379	8	1	1	0.79729	L	1	0.25069	0.5	0.74931
106	H	1	1	2	1.8145	0.4	0	1.8875	1.2054	20	2	1	1.0958	L	1	0.25069	0.5	0.74931
106	H	1	1	2	1.7476	0.25347	1	2.5791	1.2187	20	2	2	0.70571	L	1	0.25069	0.5	0.74931
106	H	1	1	2	1.5083	0.37361	1	1.9562	1.1537	8	1	2	0.81706	L	1	0.25069	0.5	0.74931
106	H	1	1	1	0.90158	0.36111	1	1.8948	1.0884	14	1	1	0.70325	L	1	0.25069	0.5	0.74931
106	H	1	1	2	1.4002	0.10903	1	1.0752	1.0113	8	2	2	1.0594	L	1	0.25069	0.5	0.74931
106	H	1	1	2	1.0491	0.28958	1	0.89573	1.0919	14	1	2	0.47307	L	1	0.25069	0.5	0.74931
106	H	1	1	2	0.69494	0	1	0.71157	1.4332	20	1	2	0.73543	L	1	0.25069	0.5	0.74931
106	H	1	1	1	0.94111	0.14375	1	1.4358	1.0133	20	1	1	0.86121	L	1	0.25069	0.5	0.74931
106	H	1	1	2	1.8372	0.57153	0	2.5176	1.0831	14	2	1	0.93052	L	1	0.25069	0.5	0.74931
106	H	1	1	2	0.72907	0.074306	1	0.77635	0.91036	14	1	2	0.60166	L	1	0.25069	0.5	0.74931
106	H	1	1	1	1.7966	0.20069	0	1.8641	1.5334	20	2	2	0.54302	L	1	0.25069	0.5	0.74931
106	H	1	1	1	1.1526	0.25694	1	1.2507	1.5205	8	2	1	0.48062	L	1	0.25069	0.5	0.74931
106	H	1	1	1	1.6339	0.38194	-999	1.6138	NaN	8	2	2	0.46151	L	1	0.25069	0.5	0.74931
106	H	1	1	1	0.9943	0.14444	1	1.6437	1.1252	8	1	1	0.99838	L	1	0.25069	0.5	0.74931
106	H	1	1	1	1.0997	0.15694	1	1.1474	1.3331	20	2	1	1.0443	L	1	0.25069	0.5	0.74931
106	H	1	1	1	1.0749	0.056944	1	1.0509	1.0229	20	1	1	0.77034	L	1	0.25069	0.5	0.74931
[truncated: 46,001 more rows]
