# Supplementary material for: Does social context impact metacognition? Evidence from stereotype threat in a visual search task
Source: PLoS One. 2019 Apr 15;14(4):e0215050. doi: 10.1371/journal.pone.0215050 (PMC6464175; doi:10.1371/journal.pone.0215050)
Supplement: S3 File — Details of the format of the experimental data. (TXT) [file pone.0215050.s003.txt]

subID: subject ID	
subX: subject gender
subG: subject group (1=ST)
etudes: domain of study
resp: response 
respTime: response time
snsi: snsi response (0-1 scale)
conf: confidence response (0-1 scale, -999 for reported errors)
RTsnsi: response time for snsi judgment
RTconf: response time for confidence judgment	
setsize: number of elements in the visual search display
targettype: whether the target is an X or a T
resptype: response category
fixdur: fixation duration (jittered)
frame: (N)eutral, (G)ain, (L)oss
respQ1: capacity to orient in space: 0 (unimportant) to 1 (important)
respQ2: succeeding in the test: 0 (unimportant) to 1 (important)
respQ3: link between the test and studies: 0 (unimportant) to 1 (important)
respQ4: link between the test and life: 0 (unimportant) to 1 (important)
